# Supplementary material for: An African origin for Mycobacterium bovis
Source: Evol Med Public Health. 2020 Jan 31;2020(1):49–59. doi: 10.1093/emph/eoaa005 (PMC7081938; doi:10.1093/emph/eoaa005)
Supplement: eoaa005_Supplementary_Data [file eoaa005_supplementary_data.zip]

Archive with 21 entries (21 files):
- Fig S2.JPG
- Figure S1.JPG
- Figure S3.JPG
- Figure S5A.JPG
- FigureS4_new.jpg
- FigureS5_B.jpg
- Loiseau_et_al_SupplementaryMaterial_REVISION.docx
- Mbovis_beast_subsample1_BSP.newick
- Mbovis_beast_subsample1_constant.newick
- Mbovis_beast_subsample1_exponential.newick
- Mbovis_beast_subsample2_BSP.newick
- Mbovis_beast_subsample2_constant.newick
- Mbovis_beast_subsample2_exponential.newick
- Mbovis_beast_subsample3_BSP.newick
- Mbovis_beast_subsample3_constant.newick
- Mbovis_beast_subsample3_exponential.newick
- Mbovis_LSD.newick
- TableS1.xlsx
- TableS2.doc
- TableS3.xlsx
- TableS4.xlsx
