# Supplementary material for: An African origin for Mycobacterium bovis
Source: Evol Med Public Health. 2020 Jan 31;2020(1):49–59. doi: 10.1093/emph/eoaa005 (PMC7081938; doi:10.1093/emph/eoaa005)
Supplement: eoaa005_Supplementary_Data [file eoaa005_supplementary_data.zip › Mbovis_beast_subsample1_exponential.newick]

#NEXUS
Begin taxa;
	Dimensions ntax=300;
		Taxlabels
			G02538_2005
			G04143_2003
			G04162_2006
			G08466_2013
			G22038_2004
			G22040_2000
			G22042_1999
			G22054_2005
			G22057_2005
			G22058_2009
			G22061_2009
			G22082_2010
			G22085_2010
			G22098_2010
			G22099_2010
			G22100_2010
			G22102_2010
			G22115_2011
			G22120_2011
			G22121_2011
			G22127_2011
			G22138_2004
			G22219_2003
			G22222_1997
			G22223_1985
			G22225_2009
			G22231_2005
			G22234_2010
			G22251_1984
			G22255_2000
			G22260_2005
			G22271_2008
			G22278_2011
			G22280_2006
			G22281_1998
			G22287_2009
			G22293_1997
			G22296_1992
			G22302_2001
			G22311_1992
			G22323_2005
			G22324_2002
			G22337_2002
			G22346_1998
			G22353_1992
			G22354_2006
			G22355_1993
			G22368_2013
			G22403_1998
			G22408_1998
			G22414_2002
			G22434_1999
			G22437_1994
			G22438_2005
			G22442_2005
			G22443_2002
			G22444_1992
			G22449_2006
			G22460_2002
			G22469_1993
			G22472_1992
			G22473_2008
			G22474_1989
			G22476_2007
			G22482_1997
			G22490_1999
			G22492_2008
			G22497_2007
			G22498_2006
			G22503_1988
			G36403_2015
			G36404_2015
			G36407_2015
			G36412_2015
			G36413_2015
			G36415_2015
			G36416_2015
			G36431_2015
			G36438_2015
			G36445_2012
			G36451_2015
			G36456_2015
			G36461_2015
			G36473_2015
			G36476_2015
			G36478_2015
			G36480_2015
			G36481_2015
			G36482_2015
			G36484_2015
			G36486_2015
			G36506_2015
			G36511_2015
			G36522_2012
			G36527_2012
			G36537_2015
			G36542_2015
			G36570_2015
			G36579_1999
			G36583_2000
			G36587_2014
			G36592_2014
			G36595_2015
			G36596_2014
			G36601_2015
			G36645_2004
			G36647_2004
			G36672_2013
			G36675_2013
			G36686_2014
			G36699_2014
			G36705_2016
			G36903_2000
			G36910_2001
			G36911_2001
			G36919_2001
			G36927_2001
			G36945_2001
			G36950_2001
			G36951_2001
			G36964_2001
			G36984_2002
			G36986_2002
			G37005_2002
			G37014_2002
			G37017_2002
			G37018_2002
			G37024_2002
			G37027_2002
			G37031_2002
			G37047_2003
			G37048_2003
			G37052_2003
			G37058_2003
			G37061_2003
			G37068_2003
			G37072_2003
			G37078_2003
			G37079_2003
			G37085_2003
			G37089_2003
			G37092_2003
			G37102_2004
			G37109_2004
			G37110_2004
			G37119_2004
			G37131_2004
			G37134_2004
			G37135_2004
			G37136_2004
			G37139_2004
			G37144_2005
			G37156_2005
			G37173_2005
			G37180_2005
			G37181_2005
			G37191_2005
			G37212_2006
			G37219_2006
			G37235_2006
			G37236_2006
			G37238_2006
			G37248_2007
			G37249_2007
			G37260_2007
			G37271_2007
			G37281_2007
			G37294_2007
			G37305_2008
			G37309_2008
			G37315_2008
			G37321_2008
			G37323_2008
			G37335_2008
			G37336_2008
			G37359_2008
			G37373_2009
			G37379_2009
			G37401_2009
			G37411_2009
			G37412_2009
			G37430_2009
			G37437_2009
			G37442_2009
			G37446_2009
			G37450_2010
			G37461_2010
			G37462_2010
			G37489_2011
			G37503_2011
			G37505_2011
			G37511_2011
			G37525_2012
			G37526_2012
			G37534_2012
			G37538_2012
			G37550_2012
			G37564_2013
			G37572_2013
			G37583_2013
			G37590_2013
			G37591_2013
			G37599_2013
			G37602_2013
			G37604_2013
			G37608_2013
			G37613_2013
			G37621_2013
			G37630_2013
			G37633_2013
			G37636_2013
			G37648_2013
			G37657_2013
			G37680_1991
			G37682_1991
			G37692_1994
			G37696_1995
			G37711_1999
			G37714_1999
			G37715_1999
			G37749_2014
			G37750_2014
			G37751_2014
			G38449_2013
			G38453_2013
			G38456_2011
			G38457_2012
			G38459_2012
			G41539_1994
			G41549_2015
			G41561_2018
			G41568_1992
			G41578_2000
			G41581_2001
			G41596_2016
			G41600_2016
			G41612_2002
			G41615_2004
			G41616_1985
			G41629_2013
			G41634_2012
			G41637_2017
			G41665_2001
			G41672_2014
			G41673_2014
			G41698_2016
			G41701_2016
			G41711_2014
			G41714_1989
			G41725_2002
			G41730_2011
			G41735_2016
			G41745_2005
			G41746_2003
			G41749_1998
			G41753_1997
			G41761_2006
			G41762_2011
			G41765_2004
			G41774_2011
			G41776_2015
			G41780_2016
			G41781_2016
			G41784_2017
			G41790_2013
			G41795_2012
			G41808_2016
			G41813_2004
			G41820_2016
			G41824_2016
			G41827_2016
			G41828_2016
			G41836_2013
			G41839_2001
			G41851_2017
			G41857_1996
			G41864_2017
			G41868_2017
			G41877_2016
			G41878_2016
			G41884_2011
			G41887_2011
			G41898_2012
			G41902_2013
			G41906_1993
			G41909_2001
			G41918_2015
			G41942_2009
			G41966_1994
			G41973_2010
			G41978_2013
			G41990_2016
			G41991_2016
			G42006_2015
			G42011_2017
			G42019_2016
			G42026_2016
			G42029_2013
			G42133_2016
			G42153_2017
			;
End;
Begin trees;
	Translate
		1 G02538_2005,
		2 G04143_2003,
		3 G04162_2006,
		4 G08466_2013,
		5 G22038_2004,
		6 G22040_2000,
		7 G22042_1999,
		8 G22054_2005,
		9 G22057_2005,
		10 G22058_2009,
		11 G22061_2009,
		12 G22082_2010,
		13 G22085_2010,
		14 G22098_2010,
		15 G22099_2010,
		16 G22100_2010,
		17 G22102_2010,
		18 G22115_2011,
		19 G22120_2011,
		20 G22121_2011,
		21 G22127_2011,
		22 G22138_2004,
		23 G22219_2003,
		24 G22222_1997,
		25 G22223_1985,
		26 G22225_2009,
		27 G22231_2005,
		28 G22234_2010,
		29 G22251_1984,
		30 G22255_2000,
		31 G22260_2005,
		32 G22271_2008,
		33 G22278_2011,
		34 G22280_2006,
		35 G22281_1998,
		36 G22287_2009,
		37 G22293_1997,
		38 G22296_1992,
		39 G22302_2001,
		40 G22311_1992,
		41 G22323_2005,
		42 G22324_2002,
		43 G22337_2002,
		44 G22346_1998,
		45 G22353_1992,
		46 G22354_2006,
		47 G22355_1993,
		48 G22368_2013,
		49 G22403_1998,
		50 G22408_1998,
		51 G22414_2002,
		52 G22434_1999,
		53 G22437_1994,
		54 G22438_2005,
		55 G22442_2005,
		56 G22443_2002,
		57 G22444_1992,
		58 G22449_2006,
		59 G22460_2002,
		60 G22469_1993,
		61 G22472_1992,
		62 G22473_2008,
		63 G22474_1989,
		64 G22476_2007,
		65 G22482_1997,
		66 G22490_1999,
		67 G22492_2008,
		68 G22497_2007,
		69 G22498_2006,
		70 G22503_1988,
		71 G36403_2015,
		72 G36404_2015,
		73 G36407_2015,
		74 G36412_2015,
		75 G36413_2015,
		76 G36415_2015,
		77 G36416_2015,
		78 G36431_2015,
		79 G36438_2015,
		80 G36445_2012,
		81 G36451_2015,
		82 G36456_2015,
		83 G36461_2015,
		84 G36473_2015,
		85 G36476_2015,
		86 G36478_2015,
		87 G36480_2015,
		88 G36481_2015,
		89 G36482_2015,
		90 G36484_2015,
		91 G36486_2015,
		92 G36506_2015,
		93 G36511_2015,
		94 G36522_2012,
		95 G36527_2012,
		96 G36537_2015,
		97 G36542_2015,
		98 G36570_2015,
		99 G36579_1999,
		100 G36583_2000,
		101 G36587_2014,
		102 G36592_2014,
		103 G36595_2015,
		104 G36596_2014,
		105 G36601_2015,
		106 G36645_2004,
		107 G36647_2004,
		108 G36672_2013,
		109 G36675_2013,
		110 G36686_2014,
		111 G36699_2014,
		112 G36705_2016,
		113 G36903_2000,
		114 G36910_2001,
		115 G36911_2001,
		116 G36919_2001,
		117 G36927_2001,
		118 G36945_2001,
		119 G36950_2001,
		120 G36951_2001,
		121 G36964_2001,
		122 G36984_2002,
		123 G36986_2002,
		124 G37005_2002,
		125 G37014_2002,
		126 G37017_2002,
		127 G37018_2002,
		128 G37024_2002,
		129 G37027_2002,
		130 G37031_2002,
		131 G37047_2003,
		132 G37048_2003,
		133 G37052_2003,
		134 G37058_2003,
		135 G37061_2003,
		136 G37068_2003,
		137 G37072_2003,
		138 G37078_2003,
		139 G37079_2003,
		140 G37085_2003,
		141 G37089_2003,
		142 G37092_2003,
		143 G37102_2004,
		144 G37109_2004,
		145 G37110_2004,
		146 G37119_2004,
		147 G37131_2004,
		148 G37134_2004,
		149 G37135_2004,
		150 G37136_2004,
		151 G37139_2004,
		152 G37144_2005,
		153 G37156_2005,
		154 G37173_2005,
		155 G37180_2005,
		156 G37181_2005,
		157 G37191_2005,
		158 G37212_2006,
		159 G37219_2006,
		160 G37235_2006,
		161 G37236_2006,
		162 G37238_2006,
		163 G37248_2007,
		164 G37249_2007,
		165 G37260_2007,
		166 G37271_2007,
		167 G37281_2007,
		168 G37294_2007,
		169 G37305_2008,
		170 G37309_2008,
		171 G37315_2008,
		172 G37321_2008,
		173 G37323_2008,
		174 G37335_2008,
		175 G37336_2008,
		176 G37359_2008,
		177 G37373_2009,
		178 G37379_2009,
		179 G37401_2009,
		180 G37411_2009,
		181 G37412_2009,
		182 G37430_2009,
		183 G37437_2009,
		184 G37442_2009,
		185 G37446_2009,
		186 G37450_2010,
		187 G37461_2010,
		188 G37462_2010,
		189 G37489_2011,
		190 G37503_2011,
		191 G37505_2011,
		192 G37511_2011,
		193 G37525_2012,
		194 G37526_2012,
		195 G37534_2012,
		196 G37538_2012,
		197 G37550_2012,
		198 G37564_2013,
		199 G37572_2013,
		200 G37583_2013,
		201 G37590_2013,
		202 G37591_2013,
		203 G37599_2013,
		204 G37602_2013,
		205 G37604_2013,
		206 G37608_2013,
		207 G37613_2013,
		208 G37621_2013,
		209 G37630_2013,
		210 G37633_2013,
		211 G37636_2013,
		212 G37648_2013,
		213 G37657_2013,
		214 G37680_1991,
		215 G37682_1991,
		216 G37692_1994,
		217 G37696_1995,
		218 G37711_1999,
		219 G37714_1999,
		220 G37715_1999,
		221 G37749_2014,
		222 G37750_2014,
		223 G37751_2014,
		224 G38449_2013,
		225 G38453_2013,
		226 G38456_2011,
		227 G38457_2012,
		228 G38459_2012,
		229 G41539_1994,
		230 G41549_2015,
		231 G41561_2018,
		232 G41568_1992,
		233 G41578_2000,
		234 G41581_2001,
		235 G41596_2016,
		236 G41600_2016,
		237 G41612_2002,
		238 G41615_2004,
		239 G41616_1985,
		240 G41629_2013,
		241 G41634_2012,
		242 G41637_2017,
		243 G41665_2001,
		244 G41672_2014,
		245 G41673_2014,
		246 G41698_2016,
		247 G41701_2016,
		248 G41711_2014,
		249 G41714_1989,
		250 G41725_2002,
		251 G41730_2011,
		252 G41735_2016,
		253 G41745_2005,
		254 G41746_2003,
		255 G41749_1998,
		256 G41753_1997,
		257 G41761_2006,
		258 G41762_2011,
		259 G41765_2004,
		260 G41774_2011,
		261 G41776_2015,
		262 G41780_2016,
		263 G41781_2016,
		264 G41784_2017,
		265 G41790_2013,
		266 G41795_2012,
		267 G41808_2016,
		268 G41813_2004,
		269 G41820_2016,
		270 G41824_2016,
		271 G41827_2016,
		272 G41828_2016,
		273 G41836_2013,
		274 G41839_2001,
		275 G41851_2017,
		276 G41857_1996,
		277 G41864_2017,
		278 G41868_2017,
		279 G41877_2016,
		280 G41878_2016,
		281 G41884_2011,
		282 G41887_2011,
		283 G41898_2012,
		284 G41902_2013,
		285 G41906_1993,
		286 G41909_2001,
		287 G41918_2015,
		288 G41942_2009,
		289 G41966_1994,
		290 G41973_2010,
		291 G41978_2013,
		292 G41990_2016,
		293 G41991_2016,
		294 G42006_2015,
		295 G42011_2017,
		296 G42019_2016,
		297 G42026_2016,
		298 G42029_2013,
		299 G42133_2016,
		300 G42153_2017
;
tree TREE1 = ((((((1[&height=13.0,height_95%_HPD={12.999999999998636,13.000000000001364},height_median=13.0,height_range={12.999999999997726,13.000000000002728},length=806.8592104622754,length_95%_HPD={642.9140986196417,990.4544419997455},length_median=799.6089524212243,length_range={532.5355227378082,1229.997578167146},rate=9.232561652954496E-8,rate_95%_HPD={7.113613490903505E-8,1.14693818543461…
End;
