# Supplementary material for: An African origin for Mycobacterium bovis
Source: Evol Med Public Health. 2020 Jan 31;2020(1):49–59. doi: 10.1093/emph/eoaa005 (PMC7081938; doi:10.1093/emph/eoaa005)
Supplement: eoaa005_Supplementary_Data [file eoaa005_supplementary_data.zip › Mbovis_beast_subsample2_BSP.newick]

#NEXUS
Begin taxa;
	Dimensions ntax=300;
		Taxlabels
			G02538_2005
			G04147_1999
			G08466_2013
			G16001_2008
			G22038_2004
			G22041_2000
			G22049_2005
			G22053_1998
			G22057_2005
			G22067_2006
			G22071_2006
			G22079_2006
			G22090_2010
			G22091_2010
			G22095_2010
			G22103_2010
			G22106_2011
			G22120_2011
			G22121_2011
			G22126_2010
			G22130_2011
			G22133_2003
			G22221_1997
			G22223_1985
			G22224_2001
			G22226_1984
			G22233_2013
			G22236_1998
			G22238_1984
			G22240_2000
			G22241_1995
			G22246_1995
			G22259_2001
			G22268_2002
			G22274_1997
			G22276_1996
			G22287_2009
			G22295_1988
			G22296_1992
			G22298_2002
			G22300_2007
			G22304_2007
			G22311_1992
			G22323_2005
			G22330_2010
			G22336_2013
			G22353_1992
			G22358_1999
			G22364_1998
			G22367_1996
			G22368_2013
			G22369_2000
			G22377_2008
			G22384_1994
			G22385_1993
			G22399_1992
			G22404_2000
			G22408_1998
			G22418_2013
			G22443_2002
			G22445_2002
			G22447_2005
			G22450_1993
			G22454_2006
			G22482_1997
			G22495_2004
			G22496_2003
			G22502_2004
			G22507_1985
			G22538_2007
			G36401_2010
			G36403_2015
			G36409_2015
			G36414_2015
			G36416_2015
			G36419_2015
			G36420_2015
			G36425_2015
			G36433_2015
			G36434_2015
			G36437_2015
			G36440_2015
			G36451_2015
			G36453_2011
			G36454_2011
			G36488_2015
			G36510_2015
			G36516_2015
			G36522_2012
			G36523_2012
			G36524_2012
			G36532_2015
			G36533_2015
			G36536_2015
			G36540_2015
			G36563_2015
			G36576_1997
			G36579_1999
			G36592_2014
			G36595_2015
			G36596_2014
			G36601_2015
			G36606_2008
			G36643_2004
			G36647_2004
			G36663_2009
			G36670_2013
			G36685_2014
			G36692_2014
			G36701_2013
			G36714_2016
			G36715_2016
			G36909_2001
			G36910_2001
			G36911_2001
			G36926_2001
			G36932_2001
			G36933_2001
			G36935_2001
			G36942_2001
			G36946_2001
			G36954_2001
			G36964_2001
			G36965_2001
			G36966_2001
			G36968_2002
			G36971_2002
			G36973_2002
			G36974_2002
			G36975_2002
			G36981_2002
			G36982_2002
			G36983_2002
			G37008_2002
			G37014_2002
			G37027_2002
			G37037_2002
			G37043_2002
			G37045_2002
			G37050_2003
			G37054_2003
			G37055_2003
			G37058_2003
			G37064_2003
			G37070_2003
			G37072_2003
			G37080_2003
			G37081_2003
			G37092_2003
			G37102_2004
			G37108_2004
			G37110_2004
			G37113_2004
			G37130_2004
			G37131_2004
			G37132_2004
			G37156_2005
			G37162_2005
			G37177_2005
			G37179_2005
			G37195_2006
			G37200_2006
			G37212_2006
			G37224_2006
			G37225_2006
			G37230_2006
			G37235_2006
			G37237_2006
			G37260_2007
			G37266_2007
			G37267_2007
			G37269_2007
			G37271_2007
			G37276_2007
			G37278_2007
			G37293_2007
			G37301_2008
			G37305_2008
			G37309_2008
			G37329_2008
			G37339_2008
			G37361_2008
			G37368_2008
			G37378_2009
			G37379_2009
			G37383_2009
			G37387_2009
			G37389_2009
			G37395_2009
			G37405_2009
			G37413_2009
			G37432_2009
			G37448_2009
			G37453_2010
			G37459_2010
			G37461_2010
			G37465_2010
			G37466_2010
			G37488_2011
			G37501_2011
			G37502_2011
			G37509_2011
			G37521_2012
			G37524_2012
			G37526_2012
			G37531_2012
			G37536_2012
			G37548_2012
			G37559_2012
			G37584_2013
			G37592_2013
			G37599_2013
			G37605_2013
			G37620_2013
			G37624_2013
			G37634_2013
			G37638_2013
			G37644_2013
			G37663_2014
			G37670_2014
			G37674_2014
			G37678_2014
			G37680_1991
			G37682_1991
			G37685_1992
			G37692_1994
			G37694_1994
			G37696_1995
			G37699_1997
			G37716_1999
			G37749_2014
			G37752_2014
			G37753_2014
			G37767_2014
			G38453_2013
			G38459_2012
			G41535_2016
			G41550_2015
			G41553_2017
			G41554_2017
			G41557_2018
			G41562_2018
			G41565_2010
			G41568_1992
			G41572_2006
			G41573_1998
			G41592_2016
			G41609_1999
			G41615_2004
			G41616_1985
			G41620_1994
			G41637_2017
			G41642_2017
			G41661_2017
			G41667_2016
			G41671_2015
			G41680_2016
			G41681_2016
			G41695_2010
			G41698_2016
			G41703_2016
			G41707_2014
			G41730_2011
			G41732_2012
			G41735_2016
			G41739_2016
			G41747_2003
			G41748_2000
			G41771_2013
			G41773_2013
			G41791_2013
			G41796_2013
			G41801_2017
			G41810_2004
			G41814_1996
			G41843_1999
			G41856_2012
			G41859_2014
			G41869_2017
			G41876_2016
			G41888_2010
			G41904_1999
			G41905_1999
			G41939_2009
			G41942_2009
			G41947_2017
			G41956_1996
			G41980_2011
			G41983_2010
			G41984_2010
			G41990_2016
			G41995_2016
			G42007_2017
			G42008_2017
			G42009_2017
			G42015_2017
			G42041_2016
			G42047_2016
			G42133_2016
			G42153_2017
			;
End;
Begin trees;
	Translate
		1 G02538_2005,
		2 G04147_1999,
		3 G08466_2013,
		4 G16001_2008,
		5 G22038_2004,
		6 G22041_2000,
		7 G22049_2005,
		8 G22053_1998,
		9 G22057_2005,
		10 G22067_2006,
		11 G22071_2006,
		12 G22079_2006,
		13 G22090_2010,
		14 G22091_2010,
		15 G22095_2010,
		16 G22103_2010,
		17 G22106_2011,
		18 G22120_2011,
		19 G22121_2011,
		20 G22126_2010,
		21 G22130_2011,
		22 G22133_2003,
		23 G22221_1997,
		24 G22223_1985,
		25 G22224_2001,
		26 G22226_1984,
		27 G22233_2013,
		28 G22236_1998,
		29 G22238_1984,
		30 G22240_2000,
		31 G22241_1995,
		32 G22246_1995,
		33 G22259_2001,
		34 G22268_2002,
		35 G22274_1997,
		36 G22276_1996,
		37 G22287_2009,
		38 G22295_1988,
		39 G22296_1992,
		40 G22298_2002,
		41 G22300_2007,
		42 G22304_2007,
		43 G22311_1992,
		44 G22323_2005,
		45 G22330_2010,
		46 G22336_2013,
		47 G22353_1992,
		48 G22358_1999,
		49 G22364_1998,
		50 G22367_1996,
		51 G22368_2013,
		52 G22369_2000,
		53 G22377_2008,
		54 G22384_1994,
		55 G22385_1993,
		56 G22399_1992,
		57 G22404_2000,
		58 G22408_1998,
		59 G22418_2013,
		60 G22443_2002,
		61 G22445_2002,
		62 G22447_2005,
		63 G22450_1993,
		64 G22454_2006,
		65 G22482_1997,
		66 G22495_2004,
		67 G22496_2003,
		68 G22502_2004,
		69 G22507_1985,
		70 G22538_2007,
		71 G36401_2010,
		72 G36403_2015,
		73 G36409_2015,
		74 G36414_2015,
		75 G36416_2015,
		76 G36419_2015,
		77 G36420_2015,
		78 G36425_2015,
		79 G36433_2015,
		80 G36434_2015,
		81 G36437_2015,
		82 G36440_2015,
		83 G36451_2015,
		84 G36453_2011,
		85 G36454_2011,
		86 G36488_2015,
		87 G36510_2015,
		88 G36516_2015,
		89 G36522_2012,
		90 G36523_2012,
		91 G36524_2012,
		92 G36532_2015,
		93 G36533_2015,
		94 G36536_2015,
		95 G36540_2015,
		96 G36563_2015,
		97 G36576_1997,
		98 G36579_1999,
		99 G36592_2014,
		100 G36595_2015,
		101 G36596_2014,
		102 G36601_2015,
		103 G36606_2008,
		104 G36643_2004,
		105 G36647_2004,
		106 G36663_2009,
		107 G36670_2013,
		108 G36685_2014,
		109 G36692_2014,
		110 G36701_2013,
		111 G36714_2016,
		112 G36715_2016,
		113 G36909_2001,
		114 G36910_2001,
		115 G36911_2001,
		116 G36926_2001,
		117 G36932_2001,
		118 G36933_2001,
		119 G36935_2001,
		120 G36942_2001,
		121 G36946_2001,
		122 G36954_2001,
		123 G36964_2001,
		124 G36965_2001,
		125 G36966_2001,
		126 G36968_2002,
		127 G36971_2002,
		128 G36973_2002,
		129 G36974_2002,
		130 G36975_2002,
		131 G36981_2002,
		132 G36982_2002,
		133 G36983_2002,
		134 G37008_2002,
		135 G37014_2002,
		136 G37027_2002,
		137 G37037_2002,
		138 G37043_2002,
		139 G37045_2002,
		140 G37050_2003,
		141 G37054_2003,
		142 G37055_2003,
		143 G37058_2003,
		144 G37064_2003,
		145 G37070_2003,
		146 G37072_2003,
		147 G37080_2003,
		148 G37081_2003,
		149 G37092_2003,
		150 G37102_2004,
		151 G37108_2004,
		152 G37110_2004,
		153 G37113_2004,
		154 G37130_2004,
		155 G37131_2004,
		156 G37132_2004,
		157 G37156_2005,
		158 G37162_2005,
		159 G37177_2005,
		160 G37179_2005,
		161 G37195_2006,
		162 G37200_2006,
		163 G37212_2006,
		164 G37224_2006,
		165 G37225_2006,
		166 G37230_2006,
		167 G37235_2006,
		168 G37237_2006,
		169 G37260_2007,
		170 G37266_2007,
		171 G37267_2007,
		172 G37269_2007,
		173 G37271_2007,
		174 G37276_2007,
		175 G37278_2007,
		176 G37293_2007,
		177 G37301_2008,
		178 G37305_2008,
		179 G37309_2008,
		180 G37329_2008,
		181 G37339_2008,
		182 G37361_2008,
		183 G37368_2008,
		184 G37378_2009,
		185 G37379_2009,
		186 G37383_2009,
		187 G37387_2009,
		188 G37389_2009,
		189 G37395_2009,
		190 G37405_2009,
		191 G37413_2009,
		192 G37432_2009,
		193 G37448_2009,
		194 G37453_2010,
		195 G37459_2010,
		196 G37461_2010,
		197 G37465_2010,
		198 G37466_2010,
		199 G37488_2011,
		200 G37501_2011,
		201 G37502_2011,
		202 G37509_2011,
		203 G37521_2012,
		204 G37524_2012,
		205 G37526_2012,
		206 G37531_2012,
		207 G37536_2012,
		208 G37548_2012,
		209 G37559_2012,
		210 G37584_2013,
		211 G37592_2013,
		212 G37599_2013,
		213 G37605_2013,
		214 G37620_2013,
		215 G37624_2013,
		216 G37634_2013,
		217 G37638_2013,
		218 G37644_2013,
		219 G37663_2014,
		220 G37670_2014,
		221 G37674_2014,
		222 G37678_2014,
		223 G37680_1991,
		224 G37682_1991,
		225 G37685_1992,
		226 G37692_1994,
		227 G37694_1994,
		228 G37696_1995,
		229 G37699_1997,
		230 G37716_1999,
		231 G37749_2014,
		232 G37752_2014,
		233 G37753_2014,
		234 G37767_2014,
		235 G38453_2013,
		236 G38459_2012,
		237 G41535_2016,
		238 G41550_2015,
		239 G41553_2017,
		240 G41554_2017,
		241 G41557_2018,
		242 G41562_2018,
		243 G41565_2010,
		244 G41568_1992,
		245 G41572_2006,
		246 G41573_1998,
		247 G41592_2016,
		248 G41609_1999,
		249 G41615_2004,
		250 G41616_1985,
		251 G41620_1994,
		252 G41637_2017,
		253 G41642_2017,
		254 G41661_2017,
		255 G41667_2016,
		256 G41671_2015,
		257 G41680_2016,
		258 G41681_2016,
		259 G41695_2010,
		260 G41698_2016,
		261 G41703_2016,
		262 G41707_2014,
		263 G41730_2011,
		264 G41732_2012,
		265 G41735_2016,
		266 G41739_2016,
		267 G41747_2003,
		268 G41748_2000,
		269 G41771_2013,
		270 G41773_2013,
		271 G41791_2013,
		272 G41796_2013,
		273 G41801_2017,
		274 G41810_2004,
		275 G41814_1996,
		276 G41843_1999,
		277 G41856_2012,
		278 G41859_2014,
		279 G41869_2017,
		280 G41876_2016,
		281 G41888_2010,
		282 G41904_1999,
		283 G41905_1999,
		284 G41939_2009,
		285 G41942_2009,
		286 G41947_2017,
		287 G41956_1996,
		288 G41980_2011,
		289 G41983_2010,
		290 G41984_2010,
		291 G41990_2016,
		292 G41995_2016,
		293 G42007_2017,
		294 G42008_2017,
		295 G42009_2017,
		296 G42015_2017,
		297 G42041_2016,
		298 G42047_2016,
		299 G42133_2016,
		300 G42153_2017
;
tree TREE1 = ((((((1[&height=13.000000000000004,height_95%_HPD={12.99999999999909,13.00000000000091},height_median=13.0,height_range={12.999999999997726,13.000000000002274},length=804.9592612590876,length_95%_HPD={629.9652920349185,994.3066537288091},length_median=795.0085803910633,length_range={543.5848846661984,1297.8490725932866},rate=9.28233986792985E-8,rate_95%_HPD={7.059468973557219E-8,1.16…
End;
