# Supplementary material for: An African origin for Mycobacterium bovis
Source: Evol Med Public Health. 2020 Jan 31;2020(1):49–59. doi: 10.1093/emph/eoaa005 (PMC7081938; doi:10.1093/emph/eoaa005)
Supplement: eoaa005_Supplementary_Data [file eoaa005_supplementary_data.zip › Mbovis_beast_subsample3_BSP.newick]

#NEXUS
Begin taxa;
	Dimensions ntax=300;
		Taxlabels
			G02538_2005
			G04145_2005
			G04158_2005
			G08466_2013
			G16092_2005
			G22036_2004
			G22040_2000
			G22057_2005
			G22076_2006
			G22080_2009
			G22083_2010
			G22088_2010
			G22090_2010
			G22094_2010
			G22100_2010
			G22114_2011
			G22117_2011
			G22121_2011
			G22125_2011
			G22132_2007
			G22137_2005
			G22139_2011
			G22141_2004
			G22146_1998
			G22222_1997
			G22223_1985
			G22227_2005
			G22238_1984
			G22240_2000
			G22256_2006
			G22260_2005
			G22263_2005
			G22271_2008
			G22274_1997
			G22288_1994
			G22295_1988
			G22296_1992
			G22300_2007
			G22301_2003
			G22304_2007
			G22311_1992
			G22320_1994
			G22325_2009
			G22330_2010
			G22335_1991
			G22336_2013
			G22352_2008
			G22356_2002
			G22376_2006
			G22394_2005
			G22399_1992
			G22408_1998
			G22416_1993
			G22427_2007
			G22430_2006
			G22437_1994
			G22443_2002
			G22444_1992
			G22445_2002
			G22455_1996
			G22457_2005
			G22466_2001
			G22467_2002
			G22471_1998
			G22473_2008
			G22475_1985
			G22476_2007
			G22479_2005
			G22480_1992
			G22482_1997
			G22496_2003
			G22501_2008
			G22508_2009
			G22512_1993
			G36314_1985
			G36408_2015
			G36410_2015
			G36413_2015
			G36414_2015
			G36420_2015
			G36424_2015
			G36429_2015
			G36437_2015
			G36440_2015
			G36453_2011
			G36457_2015
			G36476_2015
			G36502_2015
			G36504_2015
			G36506_2015
			G36510_2015
			G36512_2015
			G36529_2012
			G36530_2012
			G36533_2015
			G36536_2015
			G36539_2015
			G36545_2015
			G36546_2015
			G36554_2015
			G36556_2015
			G36567_2015
			G36574_1998
			G36576_1997
			G36579_1999
			G36589_2015
			G36590_2014
			G36598_2015
			G36601_2015
			G36643_2004
			G36664_2009
			G36672_2013
			G36677_2013
			G36692_2014
			G36695_2014
			G36701_2013
			G36715_2016
			G36901_2000
			G36909_2001
			G36917_2001
			G36935_2001
			G36942_2001
			G36944_2001
			G36945_2001
			G36962_2001
			G36965_2001
			G36969_2002
			G36977_2002
			G36985_2002
			G36991_2002
			G37001_2002
			G37013_2002
			G37014_2002
			G37027_2002
			G37031_2002
			G37032_2002
			G37033_2002
			G37052_2003
			G37070_2003
			G37085_2003
			G37098_2003
			G37108_2004
			G37110_2004
			G37119_2004
			G37123_2004
			G37125_2004
			G37129_2004
			G37131_2004
			G37133_2004
			G37149_2005
			G37157_2005
			G37162_2005
			G37170_2005
			G37173_2005
			G37176_2005
			G37180_2005
			G37196_2006
			G37199_2006
			G37206_2006
			G37209_2006
			G37217_2006
			G37225_2006
			G37236_2006
			G37237_2006
			G37244_2007
			G37248_2007
			G37255_2007
			G37263_2007
			G37266_2007
			G37267_2007
			G37271_2007
			G37276_2007
			G37279_2007
			G37280_2007
			G37292_2007
			G37296_2008
			G37298_2008
			G37299_2008
			G37312_2008
			G37333_2008
			G37337_2008
			G37365_2008
			G37376_2009
			G37386_2009
			G37394_2009
			G37401_2009
			G37414_2009
			G37427_2009
			G37429_2009
			G37443_2009
			G37459_2010
			G37464_2010
			G37467_2010
			G37479_2010
			G37488_2011
			G37493_2011
			G37500_2011
			G37509_2011
			G37512_2011
			G37521_2012
			G37525_2012
			G37526_2012
			G37544_2012
			G37555_2012
			G37557_2012
			G37562_2013
			G37583_2013
			G37588_2013
			G37594_2013
			G37632_2013
			G37638_2013
			G37639_2013
			G37640_2013
			G37644_2013
			G37650_2013
			G37654_2013
			G37657_2013
			G37662_2014
			G37663_2014
			G37667_2014
			G37682_1991
			G37705_1998
			G37713_1999
			G37717_1999
			G37745_2015
			G37754_2014
			G37763_2014
			G37767_2014
			G38453_2013
			G38459_2012
			G38463_2016
			G41537_2015
			G41538_2015
			G41546_2015
			G41553_2017
			G41557_2018
			G41568_1992
			G41581_2001
			G41586_2000
			G41595_2000
			G41596_2016
			G41599_2006
			G41600_2016
			G41606_1999
			G41614_2016
			G41619_1997
			G41624_2010
			G41630_2013
			G41635_2014
			G41637_2017
			G41643_2017
			G41663_2004
			G41677_2016
			G41681_2016
			G41683_2010
			G41687_1998
			G41696_1984
			G41706_2014
			G41709_1990
			G41710_2013
			G41723_2017
			G41735_2016
			G41738_2016
			G41741_2017
			G41746_2003
			G41748_2000
			G41750_1998
			G41768_2013
			G41774_2011
			G41782_2017
			G41805_2017
			G41814_1996
			G41818_1982
			G41827_2016
			G41833_2001
			G41849_2007
			G41869_2017
			G41876_2016
			G41880_2006
			G41884_2011
			G41886_2014
			G41890_2010
			G41894_2011
			G41896_2010
			G41907_1988
			G41913_2003
			G41915_2015
			G41920_2015
			G41922_2015
			G41927_2013
			G41930_2016
			G41932_2016
			G41974_2013
			G41975_2013
			G41998_2015
			G42012_2017
			G42025_2016
			G42041_2016
			G42133_2016
			G42152_2016
			;
End;
Begin trees;
	Translate
		1 G02538_2005,
		2 G04145_2005,
		3 G04158_2005,
		4 G08466_2013,
		5 G16092_2005,
		6 G22036_2004,
		7 G22040_2000,
		8 G22057_2005,
		9 G22076_2006,
		10 G22080_2009,
		11 G22083_2010,
		12 G22088_2010,
		13 G22090_2010,
		14 G22094_2010,
		15 G22100_2010,
		16 G22114_2011,
		17 G22117_2011,
		18 G22121_2011,
		19 G22125_2011,
		20 G22132_2007,
		21 G22137_2005,
		22 G22139_2011,
		23 G22141_2004,
		24 G22146_1998,
		25 G22222_1997,
		26 G22223_1985,
		27 G22227_2005,
		28 G22238_1984,
		29 G22240_2000,
		30 G22256_2006,
		31 G22260_2005,
		32 G22263_2005,
		33 G22271_2008,
		34 G22274_1997,
		35 G22288_1994,
		36 G22295_1988,
		37 G22296_1992,
		38 G22300_2007,
		39 G22301_2003,
		40 G22304_2007,
		41 G22311_1992,
		42 G22320_1994,
		43 G22325_2009,
		44 G22330_2010,
		45 G22335_1991,
		46 G22336_2013,
		47 G22352_2008,
		48 G22356_2002,
		49 G22376_2006,
		50 G22394_2005,
		51 G22399_1992,
		52 G22408_1998,
		53 G22416_1993,
		54 G22427_2007,
		55 G22430_2006,
		56 G22437_1994,
		57 G22443_2002,
		58 G22444_1992,
		59 G22445_2002,
		60 G22455_1996,
		61 G22457_2005,
		62 G22466_2001,
		63 G22467_2002,
		64 G22471_1998,
		65 G22473_2008,
		66 G22475_1985,
		67 G22476_2007,
		68 G22479_2005,
		69 G22480_1992,
		70 G22482_1997,
		71 G22496_2003,
		72 G22501_2008,
		73 G22508_2009,
		74 G22512_1993,
		75 G36314_1985,
		76 G36408_2015,
		77 G36410_2015,
		78 G36413_2015,
		79 G36414_2015,
		80 G36420_2015,
		81 G36424_2015,
		82 G36429_2015,
		83 G36437_2015,
		84 G36440_2015,
		85 G36453_2011,
		86 G36457_2015,
		87 G36476_2015,
		88 G36502_2015,
		89 G36504_2015,
		90 G36506_2015,
		91 G36510_2015,
		92 G36512_2015,
		93 G36529_2012,
		94 G36530_2012,
		95 G36533_2015,
		96 G36536_2015,
		97 G36539_2015,
		98 G36545_2015,
		99 G36546_2015,
		100 G36554_2015,
		101 G36556_2015,
		102 G36567_2015,
		103 G36574_1998,
		104 G36576_1997,
		105 G36579_1999,
		106 G36589_2015,
		107 G36590_2014,
		108 G36598_2015,
		109 G36601_2015,
		110 G36643_2004,
		111 G36664_2009,
		112 G36672_2013,
		113 G36677_2013,
		114 G36692_2014,
		115 G36695_2014,
		116 G36701_2013,
		117 G36715_2016,
		118 G36901_2000,
		119 G36909_2001,
		120 G36917_2001,
		121 G36935_2001,
		122 G36942_2001,
		123 G36944_2001,
		124 G36945_2001,
		125 G36962_2001,
		126 G36965_2001,
		127 G36969_2002,
		128 G36977_2002,
		129 G36985_2002,
		130 G36991_2002,
		131 G37001_2002,
		132 G37013_2002,
		133 G37014_2002,
		134 G37027_2002,
		135 G37031_2002,
		136 G37032_2002,
		137 G37033_2002,
		138 G37052_2003,
		139 G37070_2003,
		140 G37085_2003,
		141 G37098_2003,
		142 G37108_2004,
		143 G37110_2004,
		144 G37119_2004,
		145 G37123_2004,
		146 G37125_2004,
		147 G37129_2004,
		148 G37131_2004,
		149 G37133_2004,
		150 G37149_2005,
		151 G37157_2005,
		152 G37162_2005,
		153 G37170_2005,
		154 G37173_2005,
		155 G37176_2005,
		156 G37180_2005,
		157 G37196_2006,
		158 G37199_2006,
		159 G37206_2006,
		160 G37209_2006,
		161 G37217_2006,
		162 G37225_2006,
		163 G37236_2006,
		164 G37237_2006,
		165 G37244_2007,
		166 G37248_2007,
		167 G37255_2007,
		168 G37263_2007,
		169 G37266_2007,
		170 G37267_2007,
		171 G37271_2007,
		172 G37276_2007,
		173 G37279_2007,
		174 G37280_2007,
		175 G37292_2007,
		176 G37296_2008,
		177 G37298_2008,
		178 G37299_2008,
		179 G37312_2008,
		180 G37333_2008,
		181 G37337_2008,
		182 G37365_2008,
		183 G37376_2009,
		184 G37386_2009,
		185 G37394_2009,
		186 G37401_2009,
		187 G37414_2009,
		188 G37427_2009,
		189 G37429_2009,
		190 G37443_2009,
		191 G37459_2010,
		192 G37464_2010,
		193 G37467_2010,
		194 G37479_2010,
		195 G37488_2011,
		196 G37493_2011,
		197 G37500_2011,
		198 G37509_2011,
		199 G37512_2011,
		200 G37521_2012,
		201 G37525_2012,
		202 G37526_2012,
		203 G37544_2012,
		204 G37555_2012,
		205 G37557_2012,
		206 G37562_2013,
		207 G37583_2013,
		208 G37588_2013,
		209 G37594_2013,
		210 G37632_2013,
		211 G37638_2013,
		212 G37639_2013,
		213 G37640_2013,
		214 G37644_2013,
		215 G37650_2013,
		216 G37654_2013,
		217 G37657_2013,
		218 G37662_2014,
		219 G37663_2014,
		220 G37667_2014,
		221 G37682_1991,
		222 G37705_1998,
		223 G37713_1999,
		224 G37717_1999,
		225 G37745_2015,
		226 G37754_2014,
		227 G37763_2014,
		228 G37767_2014,
		229 G38453_2013,
		230 G38459_2012,
		231 G38463_2016,
		232 G41537_2015,
		233 G41538_2015,
		234 G41546_2015,
		235 G41553_2017,
		236 G41557_2018,
		237 G41568_1992,
		238 G41581_2001,
		239 G41586_2000,
		240 G41595_2000,
		241 G41596_2016,
		242 G41599_2006,
		243 G41600_2016,
		244 G41606_1999,
		245 G41614_2016,
		246 G41619_1997,
		247 G41624_2010,
		248 G41630_2013,
		249 G41635_2014,
		250 G41637_2017,
		251 G41643_2017,
		252 G41663_2004,
		253 G41677_2016,
		254 G41681_2016,
		255 G41683_2010,
		256 G41687_1998,
		257 G41696_1984,
		258 G41706_2014,
		259 G41709_1990,
		260 G41710_2013,
		261 G41723_2017,
		262 G41735_2016,
		263 G41738_2016,
		264 G41741_2017,
		265 G41746_2003,
		266 G41748_2000,
		267 G41750_1998,
		268 G41768_2013,
		269 G41774_2011,
		270 G41782_2017,
		271 G41805_2017,
		272 G41814_1996,
		273 G41818_1982,
		274 G41827_2016,
		275 G41833_2001,
		276 G41849_2007,
		277 G41869_2017,
		278 G41876_2016,
		279 G41880_2006,
		280 G41884_2011,
		281 G41886_2014,
		282 G41890_2010,
		283 G41894_2011,
		284 G41896_2010,
		285 G41907_1988,
		286 G41913_2003,
		287 G41915_2015,
		288 G41920_2015,
		289 G41922_2015,
		290 G41927_2013,
		291 G41930_2016,
		292 G41932_2016,
		293 G41974_2013,
		294 G41975_2013,
		295 G41998_2015,
		296 G42012_2017,
		297 G42025_2016,
		298 G42041_2016,
		299 G42133_2016,
		300 G42152_2016
;
tree TREE1 = ((((((1[&CAheight_95%_HPD={0.0,13.00000000000091},CAheight_mean=10.400055542500695,CAheight_median=12.999999999999773,CAheight_range={0.0,13.000000000002274},height=13.0,height_95%_HPD={12.99999999999909,13.00000000000091},height_median=13.0,height_range={12.999999999997272,13.000000000002274},length=755.7666456055024,length_95%_HPD={603.6792291212889,922.2051573038125},length_median…
End;
