# Supplementary material for: An African origin for Mycobacterium bovis
Source: Evol Med Public Health. 2020 Jan 31;2020(1):49–59. doi: 10.1093/emph/eoaa005 (PMC7081938; doi:10.1093/emph/eoaa005)
Supplement: eoaa005_Supplementary_Data [file eoaa005_supplementary_data.zip › Mbovis_LSD.newick]

(((((((((G36667:4.30082,G36673:4.30082):0,G36669:4.30082):2.20526,((G36666:5,G36700:0):1.50608,((((((((((G36691:0.0183079,G36689:0.0183079):0,G36693:0.0183079):3.25861,((((G36696:3.27692,G36697:3.27692):0,G36699:3.27692):0,G36698:3.27692):0,G36692:3.27692):0):0,G36694:3.27692):0,G36690:3.27692):0,G36695:3.27692):0.777691,G36668:3.05461):0.246468,G36675:3.30108):0,G36670:3.30108):3.205,G36674:6.50608):0):0):0,G36672:6.50608):2.04477,(((((((((((G36663:3.6522,G36665:3.6522):0,G36659:3.6522):0.620047,G36655:4.27225):0,G36657:4.27225):0,G36658:4.27225):0,G36661:4.27225):0,G36656:4.27225):0,G36662:4.27225):0,G36664:4.27225):0.278593,G36660:4.55084):0,G36671:8.55084):0):0,(((G36654:0,G36651:0):0,(G36652:0,G36653:0):0):0,G36701:5):3.55084):539.448,(((((((((((G36681:2.01168,G36688:2.01168):0.409836,G36684:2.42152):0,G36686:2.42152):0,G36683:2.42152):0,G36682:2.42152):0,G36687:2.42152):1.47992,G36685:3.90144):5.32102,(((G36680:0.243457,G36677:0.243457):0,G36678:0.243457):0,G36676:0.243457):7.979):0,G36679:8.22246):7.09831,G36645:6.32077):17.1023,((((G36642:2.2528,G36641:2.2528):7.92106,G36644:10.1739):0.204183,(((G36647:0,G36649:0):10.378,G36650:10.378):0,(G36648:0,G36646:0):10.378):0):0,G36643:10.378):13.045):515.576):1290.99,(((G41838:10.0714,G37371:10.0714):20.0548,G37372:30.1261):1131.54,(G42152:10.5281,G42153:11.5281):1158.14):673.319):241.03,(((G04143:117.715,G04147:113.715):6.06175,G04145:125.776):1489.71,((((((G38455:426.777,G42039:427.777):17.0477,G37692:427.824):29.3257,((G38462:199.909,G02545:183.909):81.2159,G38463:281.125):198.025):244.981,(((((G04158:0,G42044:11):1,G04146:0):0,(G42043:4.0293,G42040:4.0293):7.9707):32.9138,G42046:44.9138):38.5489,(G04144:0,G38461:15):70.4627):640.668):268.979,((G36917:13.5996,G36919:13.5996):540.896,G22538:560.496):423.614):99.0558,(((((((((((((((((((G37712:6.78941,G37703:4.78941):0.956673,(G37706:6.74608,G37705:6.74608):0):0,(G37687:0.74608,G37685:0.74608):0):0,G36899:8.74608):0,G37039:10.7461):0,G36983:10.7461):10.7457,(((((((((G37412:4.5387,G37370:4.5387):0,((G37458:0,G37465:0):5.5387,G37408:4.5387):0):0,((((((G37499:3.78153,G37491:3.78153):0,((G37500:2.31132,G37470:1.31132):0.0822667,G37471:1.39359):1.38794):0,G37502:3.78153):0,G37492:3.78153):2.08913,(((G37444:0.0743498,G37445:0.0743498):0.06079,G37443:0.13514):0.10802,G37439:0.24316):3.6275):0,((G37407:1.8226,G37446:1.8226):0.104454,G37413:1.92706):1.9436):0.668034):0.729808,G37441:5.2685):0,G37414:5.2685):4.12344,(G37442:2.00965,G37440:2.00965):7.38229):7.99592,G37707:6.38786):3.79094,(((((((((((((((((((((((((((G37454:1.61254,G37453:1.61254):0.18263,(G37380:0.533795,G37456:1.5338):0.261378):1.03346,G37651:5.82863):0,G37437:1.82863):0,G37435:1.82863):0,G37436:1.82863):0,G37415:1.82863):0,G37420:1.82863):1.49265,G37425:3.32129):0,G37427:3.32129):0,G37397:3.32129):0,G37418:3.32129):0,G37428:3.32129):0.377192,G37423:3.69848):0,G37433:3.69848):0,((G37430:0.0851814,G37422:0.0851814):0.0871325,G37391:0.172314):3.52616):0,G37424:3.69848):0,G37429:3.69848):0,G37432:3.69848):0,G37421:3.69848):0,G37396:3.69848):0,G37419:3.69848):0,G37434:3.69848):0,G37431:3.69848):0,G37417:3.69848):1.41339,G37426:5.11186):2.98515,(G37395:5.09831,G37416:5.09831):2.9987):13.0818):6.08527,G37682:9.26406):1.22772):1.35279,(G37680:2.79784,G37679:2.79784):9.04674):0,G37691:14.8446):0,G37683:11.8446):26.7724,G36915:48.617):11.4115,((G36315:3.19308,G36975:3.19308):48.8231,G37209:56.0161):9.01238):392.775,(((((G36943:52.6916,G37157:56.6916):3.08609,((G37652:22.5699,G37167:14.5699):22.965,((G37009:1.30708,G37153:4.30708):5.61108,G37452:14.9182):27.6167):22.2428):0,G37362:62.7777):202.955,G42136:273.733):113.627,G38459:383.36):80.4436):13.7896,(((G36576:34.6092,G36577:36.6092):10.7721,(((G36581:31.6111,G36578:31.6111):0,((G36582:16.1324,G36585:19.1324):3.19851,G36574:21.331):10.2802):2.06484,G36583:35.676):12.7053):212.184,((((((G37411:2.37217,G37410:2.37217):4.65694,G37400:7.02911):25.9272,G37709:22.9563):27.5182,((G37329:0,G37468:2):30.3251,G37176:27.3251):29.1494):6.78199,((((G37315:1.03872,G37316:1.03872):1.98953,((G37317:0.422486,G37354:0.422486):0.757063,G37308:1.17955):1.8487):3.75032,G37318:6.77858):49.6157,(((G37616:0.874462,G37617:0.874462):37.1667,G37325:33.0412):6.22084,((((G37031:32.8529,G37004:32.8529):0,((G37166:35.8529,G36929:31.8529):0,(G37116:31.5891,G36921:28.5891):3.26381):0):0,(G37212:33.6191,G37234:33.6191):3.23376):0,((G37378:18.1428,G37011:11.1428):15.0277,G37065:27.1705):6.68238):0.409117):17.1323):9.86226):13.0845,((G37699:39.789,G37684:33.789):2.31327,((G37698:41.1023,G37248:52.1023):0,G37697:41.1023):0):26.2387):189.224):205.028):70.7835,((((G37098:35.9636,G37656:45.9636):71.3376,(G37037:2.06574,G37048:3.06574):104.235):40.6771,G37000:146.978):298.906,(((((((((G37074:1.4363,G37082:1.4363):0,G37087:1.4363):0,G37083:1.4363):0,G37067:1.4363):0,G37076:1.4363):0,G37073:1.4363):0,(G37077:0,G37075:0):1.4363):7.59576,((G36402:5.73697,G36403:5.73697):7.90598,G36557:13.6429):7.38911):0,G36556:21.0321):437.852):92.4919):26.7268,((G37275:310.983,G37280:310.983):185.167,(G38457:313.091,G36401:311.091):188.059):73.9526):389.765,((((((G37686:0,G37688:0):2.78634,(G37368:15,G37689:0):3.78634):20.934,G37700:28.7204):0,G37681:22.7204):0,G37695:26.7204):880.224,((G38456:748.535,G36715:753.535):150.386,(((((((((G22421:8.19734,G22273:10.1973):0.770404,(G22253:9.96774,G22268:8.96774):0):0,G41884:17.9677):12.7817,(((G41947:7.54848,G41948:7.54848):11.5543,G22319:3.10277):0.488319,G22255:2.59109):17.1583):1.6949,((G22388:20.4163,G22235:9.41625):5.02806,G22511:19.4443):0):1.36545,(((((G22448:13.9302,G22471:4.93019):1.14569,G42037:9.07587):3.03854,G42038:12.1144):4.61343,G41566:17.7278):4.53566,G22434:19.2635):2.54626):46.3506,(G22405:3.17162,G22288:5.17162):57.9887):19.0187,((G41887:20.7088,G22266:6.70881):0,G22241:4.70881):78.4703):599.193,(((((((((((((((((G41853:2.87,G42003:5.87):11.9883,G41895:16.8584):4.04218,G41590:22.9005):87.1639,(G41930:10.6317,G41903:6.63167):102.433):100.912,(((((((((((G41666:0,G41669:0):2.9239,G41671:2.9239):5.75169,(G41600:0,G41601:0):9.67558):65.0723,(((((((((G41881:1.93549,G41880:1.93549):0.329232,((G41846:0,G41994:1):0.453161,G41856:0.453161):7.81156):8.05179,G41533:8.31652):0,G41850:8.31652):0,G41861:8.31652):0.975731,G41860:13.2922):10.7254,(G41862:3.21786,G41993:3.21786):9.79976):9.90523,G41672:39.9228):0,G41940:32.9228):32.825):0,(((G41535:7,G41936:0):28.1002,G41684:25.1002):10.6982,G41863:14.7984):28.9495):16.9526,G41612:77.7005):13.1396,((((G41899:2.43944,G41896:1.43944):24.9671,(G41755:2.92365,G41897:2.92365):23.4829):16.5306,G41939:41.9372):37.245,G41764:77.1822):18.6578):28.2835,(G41626:10.2282,G41811:10.2282):101.895):48.6825,((G41753:44.7193,G41818:29.7193):21.0878,((((G41810:0.80788,G41754:1.80788):6.06907,G41587:4.87695):14.4662,G41819:21.3431):17.2102,G41731:36.5533):34.2537):96.999):32.1706,((((((((G41958:35.6987,G22476:33.6987):0,G22228:10.6987):5.70318,G22507:17.4019):30.0995,(((((((G41931:4.98196,G41800:5.98196):10.8766,G22389:6.85855):3.55216,((((G41928:8.20103,G41784:9.20103):0,(((G41602:1.65246,G41680:1.65246):0,G42024:1.65246):1.3282,G41870:3.98066):5.22037):4.91802,G22301:0.119048):1.49624,(G41561:2.6939,G41933:0.693905):13.9214):4.79542):1.26497,((G41955:7.58457,G41776:5.58457):6.0857,((((G41867:0,G41782:0):6.26298,G41534:5.26298):0.892446,G41872:7.15543):4.50765,G41641:11.6631):2.00719):8.00541):9.2708,G22272:17.9465):2.51889,(G41558:25.994,G41638:24.994):8.47135):7.45454,(G22485:7.33387,G41873:20.3339):20.586):38.5814):15.6433,((((((G41588:15.8176,G22472:15.8176):14.0263,((((G41891:0,G22465:0):0,G42007:7):0,G41972:0):47.8439,G22257:29.8439):0):10.1921,G22399:40.036):11.3771,(((((G22329:0,G41594:1):0.635855,G22358:0.635855):1.1838,G22285:1.81965):6.45511,G41589:8.27477):50.1384,G22297:67.4131):0):0,(G22387:24.8056,G41595:14.8056):44.6075):18.7316,((((((((((G41723:5.57461,G41991:4.57461):0,G41724:5.57461):0,G41717:5.57461):0,G41676:4.57461):0,G41675:4.57461):9.03226,G41984:7.60687):6.016,(G41874:2.66438,G41946:3.66438):16.9585):19.3477,(G22271:24.5011,G22334:24.5011):6.46949):15.1975,G22229:21.1681):0.932888,G41904:38.101):39.0437):0):0,(G22305:52.3074,G22260:47.3074):35.8373):13.4383,(((G41720:10.8674,G41740:9.86738):24.2827,G41667:34.15):26.4987,G41988:59.6488):46.9343):0,(G22453:0,G42027:9):95.583):106.394):0,(((G41812:19.5667,G41733:28.5667):33.4905,G41813:64.0571):122.473,(((G41816:2.46257,G41815:2.46257):4.83723,G41814:7.29979):12.0398,G41817:19.3396):159.191):15.4461):0):6.81711,((G41585:2.87521,G41665:2.87521):48.2601,G41956:46.1353):154.658):0,((((((((((((((G41824:25.8533,G41704:23.8533):0,G41783:26.8533):5.63034,G41644:32.4837):6.09665,(((G41708:35.5803,G22386:32.5803):0,G22282:28.5803):0,G41869:38.5803):0):28.5534,(G41681:46.9018,G42026:46.9018):19.2319):22.3981,(((((G41943:24.9469,G41712:28.9469):2.98619,((G41772:3.20551,G41739:4.20551):7.32372,G41738:11.5292):22.4039):26.4047,G22474:33.3378):26.6408,(G22432:59.9786,G22249:59.9786):0):1.55324,(G22300:0,G22333:1):79.5318):0):0,(G41709:45.6462,G22218:38.6462):16.8856):0,((G22344:8.93954,G41892:21.9395):27.3426,G41905:36.2821):35.2497):0,((G41597:8.09413,G41603:8.09413):23.1901,G22302:16.2842):57.2476):19.9049,(((((((G41885:0.408614,G41929:3.40861):0.27043,G41564:6.67904):10.4068,G41759:10.0858):0,((((((G42020:3.46453,G41653:3.46453):0,G41864:4.46453):0.753561,((G41825:4.02283,G41713:2.02283):0,(G42009:0.551407,G42010:0.551407):4.47142):0.195269):0.860921,((G41635:1,G41771:0):0.722308,(G41627:0,G41770:2):0.722308):1.35671):2.12972,(((((G41540:0,G41865:0):0,G41868:0):0,G41722:0):8.20873,G41557:9.20873):0,((((G41707:1.13871,G41706:1.13871):2.18951,G41797:2.32822):0,G41769:2.32822):0,G41629:2.32822):1.88052):0):0.0706047,G41768:4.27934):7.8065):74.4953,((G22304:47.9392,G22379:48.9392):1.17532,G22449:48.1145):31.4666):3.01343,G22242:58.5946):1.30347,G22230:62.898):14.5387):0,((G41792:3.2752,G22225:2.2752):83.4516,(G22330:65.7305,G22398:61.7305):20.9963):15.7099):18.2279,(((((((G41630:15.8432,G41773:15.8432):0,G22345:12.8432):0,G41636:16.8432):22.3541,G22247:28.1973):39.9606,G41761:71.1579):4.64793,((G41907:0,G22390:22):28.7691,(G22217:28.2266,G22239:25.2266):21.5425):29.0367):37.2299,G22323:112.036):3.62889):92.971,((((((((G22437:16.8599,G42018:38.8599):9.59359,((((G41879:25.9679,G22332:10.9679):1.55763,(G41643:28.5255,G41719:28.5255):0):5.30895,(((G41640:16.2028,G22410:10.2028):0,(G22306:1.43022,G22446:1.43022):2.77254):14.9037,G22445:16.1064):2.72801):0.944946,((G41598:8.01952,G22347:8.01952):1.94285,G22328:11.9624):13.817):14.6741):10.173,((((G41726:0,G41599:0):0,G22280:0):0,(G41793:0,G41859:4):4):21.1547,(((G41541:0,G41878:1):13.8543,G41915:13.8543):6.42377,G41935:14.2781):9.87664):27.4717):2.07728,(((G41779:3.37061,G42014:3.37061):3.19567,((G41796:2.56628,G41646:5.56628):0,G41710:2.56628):0):36.5708,G22234:36.1371):18.5667):31.7508,G22473:84.4546):1.65959,(((((G41563:2.46324,G42011:1.46324):18.0213,G41645:18.4845):15.2191,G42013:34.7036):21.5661,G41559:56.2696):38.8445,(G41562:16.9783,G41871:15.9783):79.1359):0):27.1823,G22238:89.2964):6.58126,G22251:95.8777):91.7579):0,(((G22413:2.61968,G22335:2.61968):5.14989,G22396:13.7696):43.6806,((G41823:12.4589,G41820:12.4589):35.5412,((G22295:3.47542,G22456:2.47542):9.41037,G22383:11.8858):7.11432):28.45):143.185):1.15814):6.47887,(((((G41911:3.24165,G22283:7.24165):3.48995,G41767:6.7316):10.1376,((((G22270:0.129157,G41765:0.129157):0.170404,G41961:0.29956):10.9151,G41660:1.21469):1.50883,G41624:18.7235):20.1457):9.03905,(G41616:4.15453,G22314:4.15453):18.7537):17.1666,(((((G41762:2.02791,G41763:2.02791):0,(G41766:0.705272,G22342:0.705272):1.32264):1.75146,G22325:1.77937):0,(G41985:3.8026,G42008:4.8026):4.97677):43.8384,(((G41565:14.6646,G41973:14.6646):4.63635,G22427:16.301):6.67035,G22510:13.9713):20.6465):18.457):156.198):0,(((((((G22258:13.5938,G22450:11.5938):32.2769,((((G22494:0.655965,G22277:7.65596):11.7633,G22376:19.4192):6.39884,(((G22395:6.17291,G22351:6.17291):5.35558,G22441:1.5285):6.79617,G22281:7.32467):10.4934):31.0526,(((((((G22435:5.04686,G22327:5.04686):3.10366,(((((G22240:10.6478,G22431:11.6478):0,G41910:11.6478):2.09167,G22275:13.7395):1.58362,G22469:7.3231):1.82741,G22420:10.1505):0):0,G22355:9.15051):9.98723,((G22496:7.28435,G22340:7.28435):14.5693,(((G22374:21.9688,G22343:8.96879):2.52624,(((G22359:2.61845,G41913:0.618449):10.1383,G22477:11.7568):7.73826,((((((((((G41888:7.72673,G22506:6.72673):10.9173,G22245:14.644):4.38731,G22303:19.0314):0,G22370:21.0314):0,((((G22316:5,G22366:0):0,G22382:4):2.77723,G22231:6.77723):0,G22411:8.77723):11.2541):2.46367,G41912:19.495):0,G22263:20.495):0,((((G22350:6.4734,G41926:28.4734):0,G22480:6.4734):0,G22317:5.4734):0.875417,G22464:6.34882):0.146206):0,G41567:8.49503):0,G41906:8.49503):0):0):0,G22504:11.495):3.35858):7.28413):3.14092,(((G22365:0,G22284:13):7.69262,G41987:28.6926):8.04387,G22440:20.7365):7.54216):21.592,G22385:43.8706):0,(G22489:36.5947,G22401:48.5947):7.27591):0):0):0,G41927:63.8706):19.3395,((((((G22452:0,G22252:0):15.4166,((G22412:0,G22447:6):3.34775,G22490:3.34775):3.06882):0,(G22331:0.684573,G41908:0.684573):4.73199):1.97871,G22499:13.3953):29.5534,G22362:31.9487):26.0045,(((G22394:22.7974,G22353:9.79742):21.9666,G41727:48.7641):21.1533,G22269:67.9174):4.03586):5.25695):0,(((((((G42028:4.02797,G42032:4.02797):0,((G42035:1.84167,G42036:1.84167):0.144236,G42029:1.98591):2.04207):17.1759,G22256:14.2039):0,G41760:11.2039):35.5158,((G41730:12.5455,G41778:17.5455):18.9553,(((G41729:10.8163,G41986:14.8163):4.4193,(G41924:17.2356,G42033:17.2356):0):10.4809,(G42016:1,G41992:0):30.7165):5.78425):23.2188):0,((((G41786:0,G41787:0):8.21301,G41637:8.21301):5.80466,(G42031:10.0177,G41925:10.0177):0):35.7694,G41575:19.7871):10.9325):26.4906,((((((G22487:28.4825,G22442:25.4825):7.88577,G22264:33.3683):5.94375,(G41576:11.3625,G22455:25.3625):4.94947):10.8053,((((((G41758:0,G22463:0):0,(G22324:0,G41728:0):0):29.8005,G22416:20.8005):4.53129,G22369:32.3318):1.54439,((G22227:25.8713,G41714:9.87128):3.78735,(G42030:25.1505,G22470:5.15053):12.5081):9.21756):7.13417,G22298:43.0104):4.10697):18.3634,((G22312:1.73914,G41725:2.73914):0,(G22378:1.15509,G41732:11.1551):1.58405):62.7416):6.7294,(G42034:23.3086,G22479:15.3086):59.9015):0):0):0,((((G41889:5.35591,G41537:5.35591):10.7068,(G41661:3.66073,G41851:3.66073):14.402):18.0274,G22391:21.0901):3.79958,G22375:25.8897):47.3204):128.359,((((((G22508:3.13296,G22287:3.13296):6.17901,(((G22422:2.31123,G22425:6.31123):0,G22500:6.31123):0.775471,((G22492:0,G22402:5):0,G22233:5):2.0867):6.22527):8.86484,((G22468:1,G41788:0):9.88711,(((G22418:2.01152,G22254:2.01152):7.38635,G22436:9.39787):0,G22267:9.39787):1.48924):11.2897):20.1617,G41909:30.3385):7.99091,G22467:39.3295):33.1718,(((((G41957:28.7968,G41893:22.7968):9.18754,(G41604:10.3279,G41606:4.32789):14.6565):16.674,(G41990:52.6584,G41785:53.6584):0):0,(((((G42023:19.7988,G22424:16.7988):11.7211,G22457:20.5199):10.9939,G22426:31.5138):0,(G22417:4.6307,G22380:8.6307):23.8831):2.64951,G22278:40.1633):7.49508):6.43473,((G22392:1.9583,G22307:1.9583):24.989,G22336:27.9473):28.1458):27.4081):128.067):12.7039):0,(((((((((G41980:0,G41977:2):1.53444,(G41975:3.53444,G41978:3.53444):0):1.43414,(((((G41882:0.0720724,G41735:0.0720724):0.0562352,G41737:0.128308):0.0966333,G41734:0.224941):0.233665,G41883:0.458606):7.50997,G41605:4.96858):0):0,((G41951:3.15012,G41950:3.15012):3.21614,((G41614:0,G41656:0):6.36626,G41736:6.36626):0):1.60232):1.35301,G41877:9.32159):3.50472,G41981:7.82631):4.25209,G41607:3.0784):0,G41613:3.0784):52.8893,(((G41833:2.01308,G41609:0.0130843):1.93826,G41832:1.95134):21.4197,G41610:22.3711):29.5966):157.305):112.957,(((((G37383:0,G37382:0):20.5904,G36565:26.5904):25.9018,G36405:52.4922):89.1851,G37118:130.677):77.8967,(G36598:184.166,G37078:172.166):35.4081):119.655):4.74727,(((G36575:14.6544,G36586:15.6544):86.3451,G36580:106.999):97.8588,G37694:195.858):127.118):243.428,(((G36593:31.3774,G36596:31.3774):0,(G36591:9.66819,G36604:16.6682):15.7092):96.291,G36603:128.668):458.737):36.3757,(G36984:53.4225,G36977:53.4225):557.358):77.6088,(((((((((G37095:3.47406,G37066:3.47406):3.40341,G37080:6.87747):32.384,G37222:42.2614):94.051,((G37324:4.79529,G37363:4.79529):133.517,G37648:143.312):0):10.0958,((((((G36543:1.01958,G36550:1.01958):1.95126,G36515:2.97084):57.941,((G36493:0.588274,G36443:0.588274):1.08864,G36492:1.67691):59.2349):3.97208,(((G37235:8.08444,G37639:15.0844):44.4323,(((G36466:21.9159,G36509:19.9159):0,G36424:21.9159):28.246,((G36559:25.0154,G36448:25.0154):25.1465,G36416:50.1619):0):11.3549):0,((((G36411:10.3523,G36447:10.3523):6.44425,G36472:16.7966):19.7021,G36558:36.4987):13.699,(G36522:0,G36530:0):47.1978):11.319):3.36709):7.25235,(((G36521:27.1134,G36444:26.1134):14.2764,(G36499:18.3355,G36500:18.3355):26.0543):4.9228,(G36516:25.5232,G36545:25.5232):23.7894):22.8236):8.81164,G37119:69.9479):74.4604):0,((((((((G36552:22.4792,G36536:22.4792):20.1517,(((G36542:0,G36417:0):8.44592,G36546:8.44592):17.7898,((G36418:13.9525,G36540:13.9525):6.56116,G36547:20.5136):5.72211):16.3953):1.03448,(((((((((G36459:0,G36498:0):0,G36470:0):0,G36494:0):10.7695,G36497:10.7695):0.434328,(G36414:11.2039,G36511:11.2039):0):0,G36465:11.2039):0,((G36467:0.254217,G36456:0.254217):10.9496,G36566:11.2039):0):0,G36504:11.2039):31.8376,G36563:43.0415):0.62398):0,((G36475:22.3549,G37072:10.3549):18.5427,G36551:40.8977):2.76783):0,((G36567:10.9363,G36415:10.9363):0,G36458:10.9363):32.7292):0,G36433:43.6655):20.4516,G36455:64.1171):3.13742,G36450:67.2545):88.1537):6.14503,((((((((((((((G37228:2.77275,G37260:3.77275):0,G37207:2.77275):4.97986,G37264:8.75262):0.509377,G37263:9.26199):10.221,(((((G37319:0.958669,G37303:0.958669):19.5243,(((G37542:2,G37469:0):8.10888,G37244:5.10888):3.89112,G37708:0):10.483):0,G36900:12.483):0,G37239:18.483):0,(((((((G37464:15.0409,G37101:9.04094):0,G37017:7.04094):0,G36923:6.04094):5.31365,G37690:4.35459):0,G37768:4.35459):0,(((((((((((((G37666:1,G37608:0):0,G37762:1):0.347382,G37600:0.347382):0.606853,(((((G37766:0,G37753:0):1.95423,G37627:0.954235):0,(G37676:0.680715,G37665:0.680715):1.27352):0,G37596:0.954235):0,G37619:0.954235):0):0,G37644:0.954235):0.223146,((((((((((((((G37671:1.99045,G37582:0.990449):0,((((((G37577:0,G37643:0):0,G37580:0):0,G37752:1):0.359453,G37583:0.359453):0.630996,((((G37581:0.990449,G37675:1.99045):0,((((G37763:1,G37747:0):0.0261195,G37658:1.02612):0.964329,((G37760:1.02612,G37604:0.0261195):0.964329,((G37673:0.692786,G37677:0.692786):1.29766,G37678:1.99045):0):0):0,(G37592:0.359453,G37603:0.359453):0.630996):0):0,(((G37748:0.692786,G37756:0.692786):1.29766,(G37761:1.99045,G37751:1.99045):0):0,G37767:1.99045):0):0,((G37749:1.99045,G37588:0.990449):0,(((G37595:0.359453,G37584:0.359453):0.630996,(((G37609:0,G37764:1):0.0261195,G37663:1.02612):0.964329,(((G37625:0.990449,G37613:0.990449):0,G37611:0.990449):0,G37626:0.990449):0):0):0,((((G37640:0,G37606:0):0,G37670:1):0.412702,(((G37674:1,G37612:0):0.112775,G37593:0.112775):0.137641,((G37587:0.0752568,G37614:0.0752568):0.0626039,G37586:0.137861):0.112555):0.162286):0.487078,((((G37610:0,G37765:1):0,G37667:1):0.381372,(G37646:0.156427,G37641:0.156427):0.224945):0.518408,(G37759:1.89978,G37599:0.89978):0):0):0.0906686):0):0):0):0,G37755:1.99045):0):0,G37597:0.990449):0,G37757:1.99045):0,G37672:1.99045):0,G37598:0.990449):0,G37758:1.99045):0,G37585:0.990449):0,G37754:1.99045):0,G37750:1.99045):0,G37602:0.990449):0,G37607:0.990449):0,G37647:0.990449):0,G37669:1.99045):0.186932):0.322169,(G37601:1.49955,G37594:1.49955):0):0,G37605:1.49955):1.10659,G37668:3.60614):8.16375,G37635:10.7699):0,((G37771:2.93416,G37746:2.93416):2.32983,G37745:5.26399):7.50591):5.11819,G37064:5.88809):7.4665,(((((G37530:0.900507,G37551:0.900507):1.7131,G37531:2.61361):18.3031,((((G37219:5.52107,G37218:5.52107):0,G37206:5.52107):9.39565,G37226:14.9167):0,((((G36926:2.28491,G36938:2.28491):1.03123,(G36925:0.80135,G37010:1.80135):2.51479):3.45811,G36945:6.77425):3.06583,(((((G37497:0.584353,G37498:0.584353):1.0808,(G37496:0.584353,G37513:0.584353):1.0808):9.06235,G37081:2.7275):4.70279,(G37630:4.11774,G37493:2.11774):13.3125):3.86085,G37230:14.2911):0.548949):0.0766452):0):0.14275,(G37032:0.206712,G37024:0.206712):10.8528):0,((((G37559:1.52016,G37532:1.52016):0,G37558:1.52016):15.0867,G37193:10.6069):0,G37229:10.6069):4.45257):1.29511):0):0,G37305:18.3546):2.12838):0):3.07827,((((G37589:11,G37046:0):10.7863,G37070:11.7863):1.33466,G37450:20.1209):3.75516,(((((G37394:5,G37137:0):2.17419,((G37265:5.17419,G37138:2.17419):0,G37147:3.17419):0):0,G37132:2.17419):0.53915,G37136:2.71334):6.61484,(((G37715:1.12604,G37716:1.12604):0,G37717:1.12604):3.20214,(((G37257:10.0126,G37276:10.0126):2.3156,((G37035:0,G37025:0):0,G37026:0):7.32818):0,G37704:3.32818):0):0):8.54788):1.68517):1.22596,((((G37231:1.25042,G37232:1.25042):2.41293,G37262:4.66336):14.0643,(((G37392:2.25033,G37393:2.25033):18.4773,G37501:22.7277):0,((G36901:3.45899,G37019:5.45899):5.29192,G37061:11.7509):2.97674):0):5.05954,G37538:28.7872):0):6.7545,(((G37460:6,G37109:0):0,G37459:6):14.9993,((((G36964:3.49058,G36906:2.49058):2.44268,(G37367:5.85011,G37664:11.8501):7.08314):5.89889,(((G37710:1.67827,G37714:1.67827):6.89651,G37261:16.5748):0,(G36982:8.91982,G37296:14.9198):2.65496):1.25737):0.16719,(((((((G37632:0,G37637:0):0,(G37634:0,G37631:0):0):0,(G37633:0,G37590:0):0):0,(G37661:0.362637,G37659:0.362637):0.637363):0,G37638:0):0,G37660:1):23.9993,(((((G36979:6.8967,G36905:4.8967):0,(G37479:0.305493,G37478:0.305493):14.5912):1.61103,G36903:6.50773):4.49161,G36937:11.9993):0,((((G37473:0.600182,G37463:0.600182):1.13192,G37462:1.7321):6.09993,(G37472:7.29993,G37474:7.29993):0.532095):6.65077,G37225:10.4828):6.51653):0):0):0):12.5424):44.1406,G38453:80.6823):21.3918,((((((((G36512:17.0191,G36464:17.0191):5.70123,G36519:22.7203):10.7214,(G36468:7.67981,G36531:7.67981):25.7619):1.19083,G36549:34.6325):10.9532,(G37662:12.4755,G37278:5.47547):32.1103):0.67856,(G36490:26.7256,G37655:24.7256):19.5387):2.42491,((G36463:5.19892,G36439:5.19892):21.0199,G36412:26.2188):22.4704):10.7343,((((((((G36539:2.02655,G36532:2.02655):3.96519,G36535:5.99175):9.86767,G36541:15.8594):4.57367,(G36528:17.4331,G36478:20.4331):0):0,G36474:20.4331):2.55977,G36460:22.9929):0,G36477:22.9929):27.311,((G36454:9.5501,G36404:13.5501):19.5447,G36457:33.0948):17.209):9.11962):44.6505):0,(((((((G37649:0,G37618:0):24.8901,G36436:26.8901):23.4457,G36564:50.3358):0,(((((((((G36518:0,G36555:0):0,G36570:0):19.8911,G36421:19.8911):0,(G36573:8.99112,G36533:8.99112):10.9):0,(((G36554:3.8317,G36517:3.8317):0.670403,(G36513:4.5021,G36561:4.5021):0):5.95921,G36425:10.4613):9.42981):28.1637,((((G36430:0.819361,G36471:0.819361):5.09245,G36408:5.91182):0,((G36409:4.33264,G36534:4.33264):1.57918,(G36486:0,G36485:0):5.91182):0):0,G36510:5.91182):42.143):0,(((G36413:4.38106,G36503:4.38106):26.4684,((G36572:0.81306,G36571:0.81306):1.53821,G36495:2.35127):28.4982):8.93578,((((((G36419:0.853545,G36422:0.853545):1.61918,(G36483:2.47272,G36544:2.47272):0):0,G36432:2.47272):1.63412,G36502:4.10685):2.28919,G36568:6.39604):33.3892,G36526:36.7852):0):8.26957):0,((G36496:32.2388,G36445:29.2388):0,G36429:32.2388):15.816):2.281,G36966:36.3358):0):13.2322,G36407:63.568):0,((((G36922:0,G36912:0):35.4184,((G36481:3.79635,G36508:1.79635):16.1199,G36523:16.9162):29.5021):0,(((((G36548:9.65144,G36426:9.65144):5.13031,G36442:14.7817):23.4612,G36491:38.2429):5.12219,(((G36553:4.44384,G36560:4.44384):12.3332,G36501:16.777):18.4883,(G36529:32.2654,G36461:35.2654):0):8.09973):6.05325,(G36441:0,G36440:0):49.4184):0):14.1496,G36453:59.568):0):40.5061,(((((G36487:5.03807,G36488:5.03807):41.9412,G36449:46.9793):0,((G36489:27.2956,G36446:27.2956):0,((G36507:0,G36427:0):19.7167,G36506:19.7167):7.57888):19.6837):6.3618,G36538:53.3411):0,(G36537:40.0346,G36525:37.0346):13.3065):50.733):0):0,(((((G36423:5.76089,G36482:5.76089):4.4441,G36428:10.205):42.8748,((((G36406:14.328,G36410:14.328):7.26805,G36479:21.596):7.6193,G36469:29.2153):22.6727,((G36958:30.3982,G36451:44.3982):7.48985,G37183:41.8881):0):1.19177):0,((((G36520:30.6931,G36505:30.6931):11.8219,G36480:42.515):0,((G36452:21.7882,G36524:22.7882):3.84441,G37562:27.6326):12.8824):0,G36476:42.515):10.5648):19.1128,((G36431:0,G36514:0):9.86279,G36420:9.86279):62.3298):31.8814):0,G36437:104.074):0,G36473:104.074):57.4792):124.108,(((((G36987:0.836934,G37096:1.83693):0,((((G37366:0,G37353:0):2,(G37364:1.87608,G37359:1.87608):0.123924):0,G37221:0):0,G37314:2):4.83693):42.9941,G37701:38.8311):188.622,G37557:242.453):40.2085,(((G36602:9.9082,G36587:8.9082):0,((G36605:4.9082,G36590:8.9082):0,(G36600:9.9082,G36588:9.9082):0):0):0,G36606:2.9082):275.753):0):113.526,(((((((((G37130:2.74205,G37145:3.74205):24.015,G36904:22.7571):0,((((((G37507:0.0778152,G37510:0.0778152):0.0677207,G37506:0.145536):0.125347,G37505:0.270883):0.30832,G37509:0.579203):0.799614,G37508:1.37882):2.09052,G37511:3.46934):30.2878):9.72502,G37650:45.4821):0,G37254:39.4821):37.658,(((((((G37533:0.541998,G37539:0.541998):0.996086,G37519:1.53808):0,G37518:1.53808):0.440399,G37525:1.97848):2.33097,((G37524:0.682799,G37523:0.682799):1.27769,((((G37522:0.088391,G37549:0.088391):0.0888724,G37544:0.177263):0.178226,G37527:0.355489):0.445806,G37534:0.801295):1.15919):2.34897):4.59203,G37521:8.90149):41.7636,G36484:53.6651):31.475):40.7673,G37014:112.907):32.8724,(G37447:9.35551,G37241:6.35551):143.424):226.585,((((G37489:0,G37504:0):188.28,((G37007:0,G37006:0):0,G37012:0):179.28):0,(G37448:166.475,G36953:158.475):19.8046):0,((G37161:37.1375,G36967:33.1375):141.487,G37162:178.624):3.65552):193.085):13.8233):302.202):0,(((G37645:218.481,G36314:190.481):86.7703,((G38449:118.21,G37008:107.21):0,(G37002:58.1118,G37023:58.1118):49.0987):187.041):95.1187,((((G37517:43.9946,G37120:36.9946):6.49511,((G36434:0,G36435:0):44.2667,G37133:33.2667):10.223):59.2531,(((G37536:1.48081,G37550:1.48081):2.87371,G37537:4.35452):106.388,G37553:110.743):0):0,((((((((((((G37461:0,G37477:0):0,G37475:0):0,G37485:1):0,G37481:1):0.179957,(G37483:0.422622,G37482:0.422622):0.757335):0.849382,G37480:2.02934):2.79081,G37467:3.82015):34.8591,G37208:34.6793):0,G36934:29.6793):0.0406662,G37570:41.7199):55.8583,((G37253:3.93577,G37272:3.93577):36.1154,(G37515:35.7342,G36930:25.7342):8.31691):51.5272):4.76071,(((((G36963:23.6102,G37030:24.6102):19.8403,G37466:52.4505):1.55306,((G37369:33.082,G37554:37.082):6.39316,G37085:34.4752):12.5284):21.0747,(((G37249:6.429,G37284:6.429):0,(G37252:2.99011,G37327:3.99011):3.4389):0,G37108:3.429):65.6492):5.37031,G37271:77.4485):18.8905):9.40379):288.628):299.019):0.983075,(((((G36991:57.4714,G36317:63.4714):208.948,G37486:275.42):0,(G36734:15.3223,G36714:15.3223):265.097):39.9547,(((G42045:0,G42047:0):256.184,G36584:240.184):25.1543,G04162:271.338):39.0361):357.776,(((((((((((((G36916:2.34428,G36939:2.34428):22.3027,G36951:24.647):18.6221,G37123:46.2691):15.3256,((G36933:14.011,G37576:26.011):36.4998,G36902:49.5108):8.08393):16.3293,G36910:74.924):31.0279,((((G37320:1.46488,G37306:1.46488):48.93,G36932:43.3949):14.3372,G37381:65.7321):48.2197,G37564:117.952):0):6.00643,(G36985:106.169,G37005:106.169):6.78915):58.7938,G36968:171.752):0,((((((((((G37295:42.8883,G36998:36.8883):0,((((G37503:4.10013,G36313:4.10013):5.13439,(G37358:6.23452,G37357:6.23452):0):6.70096,G37155:9.93548):13.0932,G37266:25.0287):16.8596):11.658,G37236:52.5463):32.3465,(((G37247:65.6807,G37409:67.6807):0,G36913:59.6807):16.0161,G36988:76.6969):4.19596):43.6243,G37131:126.517):0.205691,(((((G37034:6.0564,G36976:6.0564):19.1933,(G37196:6.90746,G37122:4.90746):22.3423):13.2239,G37494:47.4736):25.2995,G37495:72.7731):34.3257,G37220:102.099):26.624):5.48585,((((((G37164:0.836905,G37151:0.836905):1.58598,G37299:5.42289):0.0199994,(((((G37313:2.22257,G37300:2.22257):0,G37289:1.22257):0,G37290:1.22257):0,G37292:1.22257):0.850968,((((G37291:0.0845651,G37287:0.0845651):0.0812205,(G37293:0.0845651,G37282:0.0845651):0.0812205):0.0745315,G37294:0.240317):0.226939,G37298:1.46726):1.60629):2.36934):2.30143,G37286:6.74432):40.8239,G37113:44.5683):85.4795,G37107:130.048):2.16087):0.599318,((G36936:0.907412,G36931:0.907412):22.9528,(G37238:2.5946,G37237:2.5946):26.2656):105.948):0,(((((((G37223:15.1992,G37018:11.1992):26.406,G37097:38.6052):15.4327,G37552:63.038):0,(((G37355:6.00805,G37242:4.00805):38.2535,G37100:40.2616):14.7764,G37124:55.038):0):10.1943,G37045:63.2323):6.19322,(G37376:60.0579,G36924:52.0579):16.3676):57.8984,(((((((((G37128:0.27039,G37127:0.27039):0.45287,G37129:0.72326):1.08822,(((G37139:0.164503,G37141:0.164503):0.241096,((G37112:0.0946546,G37125:0.0946546):0.1014,G37121:0.196054):0.209544):0.362731,G37126:0.768329):1.04315):2.04346,G37115:3.85494):41.2292,((G37529:0.937522,G37528:0.937522):1.78713,G37526:2.72466):50.3595):6.6934,(G37038:45.1157,G37168:48.1157):4.66185):11.2632,(((G37561:16.922,G37591:16.922):55.1188,G36962:60.0408):0,((((((G37062:1.03813,G37053:1.03813):1.98836,((G37051:3.02649,G37049:3.02649):0,(G37055:3.02649,G37052:3.02649):0):0):0,G37069:3.02649):2.78538,G37233:8.81187):25.7711,(G37560:21.9127,G36949:10.9127):18.6703):19.6591,G37050:51.2421):10.7987):0):9.63274,G36942:69.6735):26.1834,(((((((G36993:1,G36989:1):0,G36994:1):0,(G36950:0,G36990:1):0):37.6952,G37146:41.6952):40.4309,G36981:79.1261):0,((((G36978:1.95232,G36947:0.952317):59.3832,G36911:60.3356):2.96362,(G37099:65.2992,G37365:70.2992):0):0.466959,((((((((G37060:1,G37042:0):0.812273,(G37057:1.81227,G37040:0.812273):0):0,G37058:1.81227):1.53379,((G37059:0.587212,G37089:0.587212):1.08652,G37043:0.673728):1.67233):3.11821,(G37044:4.99732,G37086:5.99732):0.466958):6.9475,G36941:11.4118):0.753134,G36948:12.1649):44.7,G37013:57.8649):6.90119):14.36):9.89625,(((((G36996:1,G36957:0):0,((G36954:0,G36955:0):0,G36956:0):0):0,G36927:0):82.6306,((G37169:5.56263,G37150:5.56263):11.0373,G37173:16.6):70.0307):0.375282,(((G37281:48.7733,G37003:43.7733):0,(((G37657:19.0576,G37653:19.0576):0,((G37094:1.86825,G37093:1.86825):7.18936,(G37540:2.47894,G37520:2.47894):15.5787):0):21.8645,G37084:30.9221):13.8512):28.5091,(((G36974:39.5145,G37629:50.5145):0,G37143:42.5145):0,G36462:52.5145):32.7679):11.7235):5.01643):7.83459):30.467):3.48405):14.2693,G37110:147.077):26.6749):0,(((((G37211:1.1462,G37210:1.1462):44.6256,G37516:50.7718):77.7528,G37556:129.525):15.7255,(((G37696:116.401,G36961:122.401):11.8489,(((((G37111:14.119,G37102:14.119):31.7851,((G37105:3.09027,G37103:3.09027):2.63782,G37104:5.72809):40.1761):11.8001,(((((G37578:4.20101,G37574:4.20101):0,(((((G37620:2.4289,G37555:1.4289):0.316275,(G37567:0,G37566:0):2.74517):0,((((G37571:0.88978,G37568:0.88978):1.69165,((G37624:2.58143,G37572:2.58143):0,G37623:2.58143):0):0,G37573:2.58143):0,G37569:2.58143):0.16374):0,G37622:2.74517):0,G37575:2.74517):1.45584):0,G37621:4.20101):6.79899,(((G37021:0,G37015:0):0,(((G37047:0.362637,G37056:0.362637):0.637363,G37020:0):0,G37063:1):0):0,G37001:0):0):55.7042,G36965:54.7042):0):79.5459,((((G36920:2.47422,G36908:2.47422):4.85905,G37022:8.33326):98.1257,G37377:113.459):6.20017,(G37713:4.81993,G37711:4.81993):104.839):22.591):0,G37160:138.25):0):0,(((G37457:4.42064,G37455:4.42064):118.545,((G37198:0,G37197:0):0,G37199:0):118.965):7.27591,(((G37240:3.52311,G37200:3.52311):116.897,G37180:119.42):0,G37628:127.42):5.82101):13.009):0):22.1829,((G36997:19.0192,G37543:29.0192):121.584,G36909:139.604):16.8293):14.3192):80.0837,((((((G37071:38.0005,G36438:50.0005):0,G37565:48.0005):0,G37642:48.0005):3.36943,G36959:39.3699):35.6819,G36992:76.0518):19.6483,(((G37088:4.60427,G37092:4.60427):19.6486,G37165:26.2529):45.9161,G37033:69.169):26.5311):156.136):9.22155,((((((((G37036:10.0132,G37028:10.0132):24.0072,G36969:34.0204):106.753,G37016:140.773):45.858,((G37273:63.0971,G36970:58.0971):68.124,G37195:130.221):60.4103):24.8516,(((((((((((G37338:0,G37337:0):0,G37339:0):1.5039,((((((((((((((G37342:1.5039,G37340:1.5039):0,G37361:1.5039):0,G37360:1.5039):0,G37332:1.5039):0,G37335:1.5039):0,G37347:1.5039):0,G37348:1.5039):0,G37346:1.5039):0,G37343:1.5039):0,G37336:1.5039):0,G37333:1.5039):0,G37341:1.5039):0,G37344:1.5039):0,G37345:1.5039):0):0,G37334:1.5039):47.3706,G37152:45.8745):90.3661,(G37140:71.4145,G37476:77.4145):63.826):0,(G37156:135.683,G37243:137.683):0.557943):0,(((G36562:128.79,G37114:117.79):0,((((((((G37490:1.21495,G37484:1.21495):16.4096,G37054:9.62452):1.35005,(G37163:10.8609,G37091:8.86088):2.11369):10.3606,G37535:30.3352):23.012,G36952:42.3472):29.631,((((((((G37403:0.142959,G37402:0.142959):0.198008,G37401:0.340967):0.451066,G37405:0.792033):1.15519,G37404:1.94722):45.3968,G37148:43.344):0,G37514:49.344):3.54524,((G37224:12.3543,G36972:8.35425):6.54451,G37215:18.8988):28.9905):7.74154,(G37512:43.4981,G36527:44.4981):17.1326):21.3475):15.5632,G36946:87.5414):21.4214,G37135:111.963):5.82689):0,G37654:126.79):17.4508):3.35138,(G37134:61.1961,G37159:62.1961):77.3958):38.1853,(((G36971:6.35741,G37279:11.3574):38.9437,G37227:49.3011):77.7651,G36995:123.066):51.711):36.7057,(((((((G36980:22.1988,G36999:22.1988):33.5232,G37079:56.7221):15.826,((G37158:13.0215,G37194:14.0215):23.412,G36935:32.4336):38.1145):14.9844,(((G37488:0.170518,G37487:0.170518):88.7475,G37068:80.918):6.61442,G37029:86.5325):0):0,((G37027:27.5605,G37184:30.5605):29.7801,((((((G37349:0.867293,G37321:0.867293):1.64668,(G37309:0.867293,G37311:0.867293):1.64668):3.20544,((G37186:0,G37304:3):1.82267,(((((((G37255:1.53526,G37302:2.53526):0.531678,((G37398:0.234661,G37399:0.234661):3.83228,G37351:3.06694):0):0,G37245:2.06694):0,G37256:2.06694):0.771998,G37352:3.83894):0.98373,((((((((((((((((((((((((((((((((G37310:3.38886,G37331:3.38886):0,G37154:0.388862):0,G37283:2.38886):0,G37330:3.38886):0,G37201:1.38886):0,G37174:0.388862):0,G37350:3.38886):0,G37356:3.38886):0,(G37328:0,G37297:0):3.38886):0,G37190:0.388862):0,G37250:2.38886):0,G37142:0.388862):0,G37268:2.38886):0,G37274:2.38886):0,G37322:3.38886):0,G37323:3.38886):0,G37251:2.38886):0,G37406:4.38886):0,G37204:1.38886):0,G37438:4.38886):0.067606,G37312:3.45647):0,G37189:0.456468):0.353774,G37277:2.81024):0,G37187:0.810242):0.342075,G37214:2.15232):0,G37188:1.15232):0,G37202:2.15232):0,G37269:3.15232):0,G37451:6.15232):0.67035,G37203:2.82267):0,G37307:4.82267):0,G37326:4.82267):0):0,G37213:2.82267):0):0.896744):4.01428,((G37217:0.269304,G37216:0.269304):7.43918,((G37192:0,G37191:0):3.59559,G37301:6.59559):3.1129):0.0251991):3.95157,((((G37385:0,G37389:0):0,(((G37390:0,G37373:0):0,G37375:0):0,G37384:0):0):7.25393,G37388:7.25393):0,((G37386:3.53883,G37387:3.53883):0.0880611,G37374:3.62689):3.62704):7.43133):14.8335,((G37541:5.02697,G37636:6.02697):3.97587,(((G37548:0,G37545:0):0,G37546:0):0,G37547:0):9.00284):23.5159):34.8219):29.1918):87.8604,(G37267:10.1388,G37258:10.1388):169.254):37.0902,((((G37181:0,G37185:0):0,G37182:0):75.2209,G37205:76.2209):19.9106,G36973:92.1315):119.352):0):0):8.54369,G37379:227.027):1.26384,((((((G36599:0.83757,G36609:7.83757):0,G36594:17.8376):0,G36607:12.8376):7.16545,((G36595:14.2249,G36597:14.2249):0,G36589:14.2249):10.7781):14.5014,G36601:39.5044):171.304,G36914:196.808):23.4823):21.3841,(((((((G22482:43.908,G22244:39.908):21.5271,(((((((((G41678:0,G41821:0):0,G42017:0):6.98892,G41650:6.98892):0,((G42021:0.0389586,G41657:0.0389586):0,G42019:0.0389586):6.94996):10.2795,G41571:5.26838):4.81304,G41573:4.08141):30.1982,(G41828:8,G22352:0):44.2796):7.01737,((((((((G41545:6,G41941:0):0,G41716:8):1.13368,(((((G41705:1,G41791:0):0,G41538:2):0,G41777:2):5.08216,G41652:8.08216):0,G41938:1.08216):0.0515198):1.09729,G41795:5.23097):6.23885,G41923:11.4698):7.06027,G41687:4.53009):4.46039,G41689:7.99048):12.3632,((G22361:7.68789,G41839:11.6879):5.08718,G22224:16.7751):7.5786):19.9433):16.3126,(((((G41741:3.30059,G41639:3.30059):27.8082,(G41847:0,G41536:0):24.1088):16.4245,((G41866:1.53793,G41658:1.53793):10.0855,G41560:11.6234):35.9099):0,(((((((G41642:13.3542,G41855:13.3542):1.86507,G41659:15.2193):0,(G41798:7.77295,G41655:6.77295):7.4463):0,(G41700:10.7877,G41794:6.78768):3.43157):0,(G41799:3.9199,G41806:3.9199):11.2993):10.782,(G41829:14.2513,G41688:5.25134):1.74994):5.43354,G41711:28.4348):16.0985):1.06804,(((((G41807:0.170094,G41852:0.170094):0.252278,(G41554:0.170094,G41551:0.170094):0.252278):0.416645,G41552:0.839017):4.62783,G41827:4.46684):19.6534,G41556:25.1203):23.4811):28.0082):8.82556):6.5546,(((((((G41683:0,G41695:0):2.49465,G41840:0.494652):10.5053,G41841:0):70.1117,(G22346:32.7681,G22393:19.7681):38.3437):0,(G41848:51.7157,G41842:48.7157):31.396):0,G22444:65.1117):1.87797,(((((((G41679:0.144293,G41648:0.144293):3.66608,G41549:2.81038):10.0143,G41649:13.8247):2.4211,G41546:15.2458):0,((G41543:1.38115,G41544:1.38115):2.6744,(G41809:0,G41651:0):5.05555):11.1903):21.6701,(G22292:2.00121,G22248:6.00121):7.91467):1.17934,G22223:8.09523):51.8944):0):0,((((G41844:1.26468,G41694:1.26468):2.44144,((((((((G41914:1.74076,G41917:1.74076):0.00363788,G41921:1.7444):0,G41922:1.7444):0,(((G41949:2.93756,G41654:1.93756):0,G41822:1.93756):0.00370521,G41548:0.941265):0.803137):0.565025,((G41699:0,G41550:0):2.30943,((G41875:1.46578,G41918:0.465779):1.84365,(G41647:4.30943,G41677:3.30943):0):0):0):0,G41876:3.30943):1.27001,((((((G41547:0,G41721:2):0,G42022:1):0,G41989:1):0.146065,((G41701:1.14607,G41920:0.146065):0,G41703:1.14607):0):0,G42025:1.14607):3.43337,G41698:4.57944):0):0,G41781:4.57944):3.12668):37.4349,((G22491:3.37235,G41692:3.37235):3.70697,G41843:7.07931):21.0617):40.7603,((((G41718:1.00854,G41804:1.00854):0,G41553:1.00854):13.4964,(G41555:1.64722,G41808:0.647218):12.8577):33.4738,G41845:40.9787):38.9226):5.08839):0,G22265:61.9897):6.68758,G42012:98.6773):108.878,G36592:204.556):50.119):18.3828):212.705,(((((((((G37171:1.36794,G37172:1.36794):0,G37179:1.36794):0.477334,G37178:1.84528):2.2347,G37175:4.07998):2.77291,G37170:6.85289):41.4147,((G36907:10.7007,G37149:14.7007):0,G37041:11.7007):33.5669):43.15,G36986:88.4176):10.7426,(G37579:0,G37563:0):110.16):374.603,((((((((G15999:5.66823,G16000:4.66823):0,G16092:4.66823):0.73525,G16106:5.40348):6.10364,G16096:16.5071):0,G16001:14.5071):0,((G36726:2.32667,G36731:2.32667):4.56544,G42041:6.89211):15.615):26.4105,G36705:48.9176):198.545,(((((G37177:63.8111,G37090:61.8111):5.09092,G36944:64.902):13.2257,G37285:84.1277):47.7337,G37144:129.861):106.601,((((((((((G22091:2.1195,G22081:2.1195):0.698178,(G22086:2.11903,G22092:2.11903):0.698647):1.30892,((((G22126:4.1266,G22101:4.1266):0,G22093:4.1266):0,G22085:4.1266):0,G22083:4.1266):0):0,((G22087:2.20082,G22098:2.20082):0.862433,((G22097:0.954113,G22094:0.954113):1.82032,(G22095:2.77443,G22084:2.77443):0):0.288822):1.06335):1.46776,G22057:0.594356):12.6781,G22124:19.2725):3.61262,G22107:22.8851):0,((((((((G22119:0.0480336,G22139:0.0480336):0.00815758,G22127:0.0561912):3.3392,G22104:3.39539):0,(((G22148:0.211919,G22142:0.211919):0.335929,G22130:0.547848):0.795867,G22131:1.34372):2.05167):8.78354,(((G22067:0,G22075:0):0,(G22069:0,G22065:0):0):4.41946,G22056:5.41946):2.75947):1.01675,(((G22048:5.19568,G22144:5.19568):0,(G22135:1.09453,G22133:2.09453):3.10115):0,(G22040:0,G22050:3):2.19568):0):0,((((((G22117:5.64749,G22078:2.64749):0,G22099:4.64749):0,(G22079:0,G22096:4):0.647492):0,((((G22058:1.55476,G22129:2.55476):0,G22090:2.55476):0,(((G22082:0.171889,G22089:0.171889):0.255869,G22112:0.427759):0.595718,G22105:1.02348):1.53129):1.02632,G22088:3.58108):1.06641):0.225565,(G22100:2.80461,G22103:2.80461):2.06844):5.65589,(((((G22141:2.90216,G22140:2.90216):0,G22138:2.90216):1.62679,((G22066:3.23207,G22102:7.23207):3.29687,G22039:4.52895):0):0,((G22044:1.15202,G22071:4.15202):0,G22064:4.15202):2.37693):0,(((G22047:1.47056,G22045:1.47056):0,G22046:2.47056):0,G22136:0.470562):2.05838):0):1.66673):0,((((((G22059:2.69233,G22076:2.69233):1.8441,(G22049:3.53643,G22068:5.53643):0):0,G22054:3.53643):3.65925,((((G22073:4.97042,G22080:4.97042):0,((G22074:2.45972,G22070:1.45972):0.379629,G22062:1.83935):2.13107):4.90357,G22072:7.87399):0,G22077:9.87399):1.32168):0,(((G22036:1.93841,G22038:1.93841):3.77025,G22055:5.70865):0,G22063:8.70865):0.487025):0,((((((G22146:0,G22041:2):0,(((((G22109:3.74169,G22106:3.74169):3.85561,G22125:7.59729):0,(G22128:7.59729,G22149:7.59729):0):0,(((G22114:4.04071,G22111:4.04071):0,G22116:4.04071):1.50276,((G22115:2.81515,G22122:2.81515):2.08936,(G22108:2.81552,G22110:2.81552):2.08899):0.638968):2.05382):3.824,(G22037:0.503067,G22061:4.50307):4.91822):1.57871):0,(((G22132:0,G22060:0):9,G22145:5):0,((((G22042:0.0293032,G22043:1.0293):0.970697,(G22035:0,G22147:13):0):0,(G22053:0,G22051:7):0):0,(G22052:5,G22143:7):0):0):0):0,(G22137:2,G22134:0):5):0,G22118:13):0,G22120:13):0.195679):0):9.68941):167.682,G22121:190.567):51.8948,((G41615:113.359,G41886:123.359):69.8951,((((((((G41960:42.9418,G41748:36.9418):15.8639,(((G41696:25.7379,G41664:43.7379):5.84403,(((G22483:4.61472,G41633:34.6147):21.518,((((((G41608:0.7817,G22308:0.7817):1.47549,(((G22220:0,G22315:0):4.21781,G22368:4.21781):0,G22338:4.21781):2.03938):3.42696,G22339:5.68415):40.8826,G22512:30.5668):0,(G41959:39.0471,G22406:26.0471):15.5197):5.56598,((((((G22291:3,G22286:0):4.73205,(((G22501:3.69597,G41569:3.69597):7.30403,G22221:0):0.44357,(G22498:3.51054,G22279:2.51054):5.93303):6.28848):0,(G22400:1.93999,G22481:1.93999):3.79207):0.660887,G22293:7.39294):32.7398,(G22236:0,G22356:4):41.1328):0,(((((G41790:4.34427,G41670:5.34427):45.0852,((((((G41826:0.106641,G41592:0.106641):0.125372,G41682:0.232013):0.269476,G41596:0.501489):0.683055,(((G41932:0.424151,G41953:0.424151):0.760393,G41780:1.18454):0,(((G41593:0.106641,G41668:0.106641):0.125372,G41952:0.232013):0.269476,G41996:0.501489):0.683055):0):0,((G41998:0.184544,G42005:0.184544):0,((G42000:0.184544,G41997:0.184544):0,G42006:0.184544):0):0):0,G41995:1.18454):51.2449):0,((G22364:27.5954,G22459:27.5954):5.73072,(((((G41611:0.727086,G41830:0.727086):1.36626,G41837:2.09335):6.82178,(((G41834:2.24493,G41623:5.24493):0.500863,G41942:1.7458):2.15875,(((((G41979:7.90455,G41983:4.90455):0,G41976:2.90455):0,G41835:1.90455):0,G41831:1.90455):0,G41974:7.90455):0):1.01058):4.29437,G41836:13.2095):35.1166,G41805:52.3261):0):1.10337):0,(((G41632:40.1221,G41801:42.1221):0.749531,G22381:21.8716):0,G41581:26.8716):10.5578):5.15464,(((G41802:5.38145,G41803:5.38145):14.3018,G41628:17.6833):17.8172,G41662:24.5005):21.0836):1.54868):0):0):0,(G41539:11.1988,G41697:11.1988):25.9339):4.44916):0,((((G22407:0,G22360:3):26.6344,G22503:18.6344):6.32654,((((G41752:0,G41685:0):0,G22408:0):0.919016,((G22341:0.158832,G22372:0.158832):0.229754,G22363:0.388586):0.53043):0,G41750:0.919016):34.0419):4.98664,G22384:35.9476):5.63434):5.22382):20.9967,(((((G22509:15.9445,G41634:35.9445):18.5663,G22433:42.5108):6.92909,G22357:43.4398):0,((G22276:44.795,G41775:62.795):0,(G41982:27.4976,G41663:21.4976):31.2974):0.644817):22.7128,(((G22458:12.0173,G22222:3.01729):29.107,(G41757:2.12068,G41756:2.12068):29.0036):12.0728,G41620:41.1971):24.9555):1.64981):1.41328,(((((G22310:0,G41849:24):0,(G41582:6.02963,G41583:6.02963):11.9704):27.0316,G22226:28.0316):9.05669,((((G41967:15.5514,G41962:25.5514):0,G41964:15.5514):0.101516,((((((G41631:20.4405,G41586:5.44047):0,(((((G41580:4.87144,G41890:14.8714):0,(G41945:1.50344,G41944:1.50344):6.368):0,(G22397:9.82814,G22414:3.82814):3.0433):0,G41745:9.87144):0.11177,((G41584:0.605629,G41916:12.6056):5.94418,G22495:8.54981):0.433403):0.457263):1.47432,G22261:5.91479):0,((((((((G22321:6.27188,G22466:6.27188):0,((G22322:0,G22454:4):7.27188,G41578:5.27188):0):0,((G41715:5.82363,G41902:1.82363):7.55927,(G42015:8.51644,G41789:3.51644):4.86646):8.88898):0,G41579:5.27188):0,G22429:3.27188):0,(G41577:0,G22488:0):5.27188):1.63173,G22337:8.9036):0.0111899,(((((G41963:2.32189,G41625:1.32189):0,G41744:2.32189):0,G22415:1.32189):0.124189,G41746:1.44608):8.46872,G22404:6.91479):0):0):0,(((((G41747:0,G22419:0):2.70022,G22484:1.70022):0,G22243:2.70022):0.0267634,G22262:1.72698):1.66593,G22430:7.39292):5.52187):3.45786,G41966:4.37265):11.2802):25.4498,(((G41898:18.4033,G22237:0.403334):0,G22259:7.40333):0,G22462:7.40333):40.6994):5.98552):22.1275,(((((((((((G22294:0,G41999:0):0,(((G41919:1.36264,G41774:1.36264):2.63736,G41542:0):0,G22451:0):1):6.76992,G22349:1.76992):1.46182,G22377:10.2317):1.16689,(G22409:10.3389,G42002:7.33889):0.0597298):1.13871,G22219:7.53732):5.04975,((((G41674:14.6658,G22354:4.66576):0,G22289:3.66576):5.18678,G42004:2.85254):4.499,G22373:7.35153):1.23555):0,G22313:1.58708):0.795586,G42001:4.38266):5.09034,G22460:17.473):50.801,(G41574:53.6702,G22250:49.6702):0.603845):8.94171):0):0,(((((((G41969:0,G41971:0):0.259919,G41970:0.259919):0,G22299:0.259919):0,G41968:0.259919):29.1631,(G41673:24.5075,G22320:4.50751):28.9155):4.97736,((((((((G41900:0.0314586,G41901:0.0314586):0,((G41621:0.0314586,G22290:0.0314586):0,G41894:0.0314586):0):42.8562,G41572:37.8877):0,(G41965:4.4329,G41749:7.4329):22.4548):0,G41591:46.8877):0,G22502:35.8877):12.5127,((G22486:6.54076,G41751:5.54076):29.6939,G41743:41.2346):7.16577):0,(((G41742:47.4665,G22246:38.4665):0.933847,G22326:36.4004):0,G41954:40.4004):0):0):0,G22438:49.4004):30.8153):81.0652,(((G41622:21.0169,G41618:17.0169):30.9498,G41857:36.9667):21.7233,G41691:58.69):93.591):4.59602,(((((G41934:0.123742,G41937:0.123742):7.10522,G41858:7.22896):14.2897,G41686:2.51863):2.74154,G41693:5.26017):11.3648,(((G41619:0,G41690:0):0,G22497:10):7.05778,G22367:6.05778):16.5671):134.252):18.377,(((((G22439:36.4612,G22475:16.4612):13.9961,(((((G22505:0.430855,G22318:0.430855):11.2977,G22403:10.7285):4.42777,(G22274:7.25593,G22423:10.2559):6.90038):7.70136,((G41570:17.463,G22309:18.463):0,G22232:18.463):8.39468):12.5544,G22348:34.4121):8.04513):4.33333,G36316:55.7906):67.2782,(((((G22493:0.974507,G22428:5.97451):3.32392,G22461:14.2984):0.0265086,G41702:9.32494):2.2743,(((G22311:0.676814,G22296:0.676814):1.26572,G22478:2.94253):7.65671,G41568:9.59924):0):1.84742,G22443:21.4467):97.6221):62.1852,G36579:178.254):0):0):52.2083):0):0):240.3):0):190.388):25.2223):0):200.548):24.0233):40.9236):44.8539,G02538:1002.72):57.8975,G42133:1071.62):20.5466):534.325):456.525);
