# Supplementary material for: An African origin for Mycobacterium bovis
Source: Evol Med Public Health. 2020 Jan 31;2020(1):49–59. doi: 10.1093/emph/eoaa005 (PMC7081938; doi:10.1093/emph/eoaa005)
Supplement: eoaa005_Supplementary_Data [file eoaa005_supplementary_data.zip › TableS1.xlsx]

## Sheet: TableS1_inprogress
GNUMBER	BIOSAMPLE	Sequence_origin	Collection.date	COUNTRY_ISOLATION	UN_GEOGRAPHIC_REGION2	HOST	GENOME_COVERAGE	#HOMO_SNPS	#HET_SNPS	CLONAL_COMPLEX	SIBNUMBER	RD4	Rdpan	N_RD17	dataset_used_for_biogeography	dataset_used_for_figure_2	dataset_used_for_LSD	dataset_used_for_BEAST
G00070	SAMEA784389	public repositories	NA	NA	NA	NA	635.06	1203	120	Eu1	SB0263	RD4 deleted	Rdpan deleted	N_RD17 deleted	0	0	0	0
G00080	SAMEA784392	public repositories	NA	NA	NA	NA	482.54	1138	103	Eu1	SB0268	RD4 deleted	Rdpan deleted	N_RD17 deleted	0	0	0	0
G00202	SAMEA1877109	public repositories	NA	NA	NA	BCG	63.86	1118	177	Unknown2	SB0120	RD4 deleted	Rdpan present	N_RD17 deleted	0	0	0	0
G00208	SAMEA5819237	newly sequenced	2007	Ethiopia	Eastern Africa	Cattle	32.23	1121	208	Unknown2	SB0134	RD4 deleted	Rdpan present	N_RD17 deleted	1	1	0	0
G00229	SAMEA5819238	newly sequenced	2009	Ethiopia	Eastern Africa	Human	52.64	1103	487	Af2	SB1984	RD4 deleted	Rdpan present	N_RD17 deleted	1	1	0	0
G00234	SAMEA5819239	newly sequenced	2009	Ethiopia	Eastern Africa	Human	42.94	1084	365	Af2	SB0133	RD4 deleted	Rdpan present	N_RD17 deleted	1	1	0	0
G00244	SAMEA5819240	newly sequenced	2010	Ethiopia	Eastern Africa	Human	49.01	1120	400	Af2	SB0303	RD4 deleted	Rdpan present	N_RD17 deleted	1	1	0	0
G00247	SAMEA4732081	public repositories	NA	NA	NA	NA	51.84	1155	444	M. caprae	SB0415	RD4 present	Rdpan deleted	N_RD17 present	0	0	0	0
G00370	SAMEA5819241	newly sequenced	2007	Ethiopia	Eastern Africa	Cattle	60.74	1072	92	Af2	New pattern	RD4 deleted	Rdpan present	N_RD17 deleted	1	1	0	0
G00371	SAMEA5819242	newly sequenced	2008	Ethiopia	Eastern Africa	Cattle	46.73	1063	78	Af2	SB1477	RD4 deleted	Rdpan present	N_RD17 deleted	1	1	0	0
G00373	SAMEA5819243	newly sequenced	2007	Ethiopia	Eastern Africa	Cattle	50	1063	85	Unknown8	SB1476	RD4 deleted	Rdpan deleted	N_RD17 deleted	1	1	0	0
G00396	SAMEA5819244	newly sequenced	1993	Burundi	Eastern Africa	Cattle	41.54	1051	53	Af2	SB0303	RD4 deleted	Rdpan present	N_RD17 deleted	1	1	0	0
G00432	SAMEA3318465	public repositories	NA	NA	NA	NA	39.68	1160	175	M. caprae	New pattern	RD4 present	Rdpan deleted	N_RD17 present	0	0	0	0
G00433	SAMEA3318466	public repositories	NA	NA	NA	NA	45.74	1176	52	M. caprae	SB0418	RD4 present	Rdpan deleted	N_RD17 present	0	0	0	0
G01032	SAMN03023955	public repositories	NA	NA	NA	BCG	67.56	1118	156	Unknown2	New pattern	RD4 deleted	Rdpan present	N_RD17 deleted	0	1	0	0
G01033	SAMN03023968	public repositories	NA	UK	Northern Europe	BCG	61.11	1118	104	Unknown2	SB0120	RD4 deleted	Rdpan present	N_RD17 deleted	0	1	0	0
G01034	SAMN03023951	public repositories	NA	NA	NA	BCG	62.02	1089	152	Unknown2	SB0120	RD4 deleted	Rdpan present	N_RD17 deleted	0	1	0	0
G01035	SAMN03023958	public repositories	NA	NA	NA	BCG	28.73	1102	33	Unknown2	SB0120	RD4 deleted	Rdpan present	N_RD17 deleted	0	1	0	0
G01036	SAMN03023953	public repositories	NA	NA	NA	BCG	59.16	1117	123	Unknown2	SB0120	RD4 deleted	Rdpan present	N_RD17 deleted	0	1	0	0
G01037	SAMN03023954	public repositories	NA	NA	NA	BCG	33.32	1099	58	Unknown2	SB0120	RD4 deleted	Rdpan present	N_RD17 deleted	0	1	0	0
G01038	SAMN03023952	public repositories	NA	NA	NA	BCG	55.08	1118	98	Unknown2	SB0120	RD4 deleted	Rdpan present	N_RD17 deleted	0	1	0	0
G01039	SAMN03023966	public repositories	NA	NA	NA	BCG	45.87	1129	38	Unknown2	SB0120	RD4 deleted	Rdpan present	N_RD17 deleted	0	1	0	0
G01040	SAMN03023960	public repositories	NA	NA	NA	BCG	46.73	1117	85	Unknown2	SB0120	RD4 deleted	Rdpan present	N_RD17 deleted	0	1	0	0
G01041	SAMN03023957	public repositories	NA	NA	NA	BCG	28.05	1104	31	Unknown2	SB0120	RD4 deleted	Rdpan present	N_RD17 deleted	0	1	0	0
G01551	SAMN03023974	public repositories	NA	NA	NA	BCG	27.04	1115	34	Unknown2	SB0120	RD4 deleted	Rdpan present	N_RD17 deleted	0	1	0	0
G02538	SAMEA4752945	public repositories	2005	Nigeria	Western Africa	NA	145.24	1153	30	Af1	SB0944	RD4 deleted	Rdpan deleted	N_RD17 deleted	1	1	1	1
G02545	SAMEA4752946	public repositories	2000	Switzerland	Western Europe	NA	93.95	1142	30	Unknown2	SB0120	RD4 deleted	Rdpan present	N_RD17 deleted	0	1	1	0
G04138	SAMEA1019083	public repositories	NA	UK	Northern Europe	NA	117.82	1171	952	Eu1	SB0263	RD4 deleted	Rdpan deleted	N_RD17 deleted	0	0	0	0
G04139	SAMEA1018992	public repositories	NA	UK	Northern Europe	NA	119.96	1170	935	Eu1	New pattern	RD4 deleted	Rdpan deleted	N_RD17 deleted	0	0	0	0
G04143	SAMEA1485230	public repositories	2003	Malawi	Eastern Africa	NA	98.73	1155	102	PZAsus_unknown1	New pattern	RD4 deleted	Rdpan deleted	N_RD17 present	0	1	1	1
G04144	SAMEA1485268	public repositories	2003	Malawi	Eastern Africa	BCG	60.95	1137	67	Unknown2	SB0120	RD4 deleted	Rdpan present	N_RD17 deleted	0	0	1	0
G04145	SAMEA1556837	public repositories	2005	Malawi	Eastern Africa	NA	63.58	1136	112	PZAsus_unknown1	SB2190	RD4 deleted	Rdpan deleted	N_RD17 present	0	1	1	0
G04146	SAMEA1569110	public repositories	2004	Malawi	Eastern Africa	BCG	75.78	1132	76	Unknown2	New pattern	RD4 deleted	Rdpan present	N_RD17 deleted	0	0	1	0
G04147	SAMEA1569365	public repositories	1999	Malawi	Eastern Africa	Human	90.54	1151	93	PZAsus_unknown1	SB0425	RD4 deleted	Rdpan deleted	N_RD17 present	1	1	1	0
G04148	SAMEA1707260	public repositories	NA	Russia	Eastern Europe	NA	81.52	1136	84	Unknown3	SB1919	RD4 deleted	Rdpan present	N_RD17 deleted	0	1	0	0
G04153	SAMN02414848	public repositories	NA	Sweden	Northern Europe	BCG	397.36	1158	80	Unknown2	SB0120	RD4 deleted	Rdpan present	N_RD17 deleted	0	0	0	0
G04157	SAMEA838032	public repositories	NA	Russia	Eastern Europe	NA	88.12	1102	36	Eu1	New pattern	RD4 deleted	Rdpan deleted	N_RD17 deleted	0	1	0	0
G04158	SAMEA837978	public repositories	2005	UK	Northern Europe	BCG	33.22	1042	17	Unknown2	SB0120	RD4 deleted	Rdpan present	N_RD17 deleted	0	0	1	0
G04162	SAMEA837980	public repositories	2006	UK	Northern Europe	Homo sapiens	201.37	1099	71	Eu1	New pattern	RD4 deleted	Rdpan deleted	N_RD17 deleted	0	0	1	1
G08506	SAMEA3504611	public repositories	NA	Ghana	Western Africa	Homo sapiens	105.34	1165	21	Af1	SB0944	RD4 deleted	Rdpan deleted	N_RD17 deleted	1	1	0	0
G08621	SAMEA2340906	public repositories	NA	Ghana	Western Africa	Homo sapiens	76.63	1184	49	Af1	SB1025	RD4 deleted	Rdpan deleted	N_RD17 deleted	1	1	0	0
G08645	SAMEA2340934	public repositories	NA	Ghana	Western Africa	Homo sapiens	75.89	1169	49	Af1	New pattern	RD4 deleted	Rdpan deleted	N_RD17 deleted	1	1	0	0
G08648	SAMEA2340937	public repositories	NA	Ghana	Western Africa	Homo sapiens	76.65	1176	43	Af1	SB0944	RD4 deleted	Rdpan deleted	N_RD17 deleted	1	1	0	0
G08654	SAMEA2340948	public repositories	NA	Ghana	Western Africa	Homo sapiens	85.26	1176	59	Af1	SB0944	RD4 deleted	Rdpan deleted	N_RD17 deleted	1	1	0	0
G13058	SAMEA2296957	public repositories	NA	UK	Northern Europe	NA	120.16	1131	57	Eu1	SB0272	RD4 deleted	Rdpan deleted	N_RD17 deleted	0	1	0	0
G13125	SAMEA2297031	public repositories	NA	UK	Northern Europe	NA	141.65	1145	59	Eu1	New pattern	RD4 deleted	Rdpan deleted	N_RD17 deleted	0	1	0	0
G13253	SAMEA2533447	public repositories	NA	Germany	Western Europe	NA	149.07	1145	57	Unknown4	SB0871	RD4 deleted	Rdpan deleted	N_RD17 deleted	0	1	0	0
G13311	SAMEA2533589	public repositories	NA	Germany	Western Europe	NA	49.69	1105	78	Eu2	SB0339	RD4 deleted	Rdpan deleted	N_RD17 deleted	0	1	0	0
G13329	SAMEA2533630	public repositories	NA	Germany	Western Europe	NA	116.68	1140	69	Unknown4	New pattern	RD4 deleted	Rdpan deleted	N_RD17 deleted	0	1	0	0
G13389	SAMEA2533764	public repositories	NA	Germany	Western Europe	NA	56.02	1099	112	Unknown4	SB0120	RD4 deleted	Rdpan deleted	N_RD17 deleted	0	1	0	0
G13403	SAMEA2533807	public repositories	NA	Germany	Western Europe	NA	182.88	1151	51	Unknown3	SB0288	RD4 deleted	Rdpan present	N_RD17 deleted	0	1	0	0
G13622	SAMEA2534289	public repositories	NA	Germany	Western Europe	NA	188.59	1171	55	Unknown4	New pattern	RD4 deleted	Rdpan deleted	N_RD17 deleted	0	1	0	0
G13968	SAMEA2535107	public repositories	NA	Germany	Western Europe	NA	182.74	1174	70	Af1	SB0944	RD4 deleted	Rdpan deleted	N_RD17 deleted	0	1	0	0
G14219	SAMN03647245	public repositories	NA	UK	Northern Europe	NA	117.82	1171	952	Eu1	SB0263	RD4 deleted	Rdpan deleted	N_RD17 deleted	0	1	0	0
G14221	SAMN03647247	public repositories	NA	UK	Northern Europe	NA	119.96	1170	935	Eu1	New pattern	RD4 deleted	Rdpan deleted	N_RD17 deleted	0	1	0	0
G15488	SAMN03648598	public repositories	NA	UK	Northern Europe	NA	39.04	1172	34	Eu1	SB0263	RD4 deleted	Rdpan deleted	N_RD17 deleted	0	1	0	0
G15999	SAMEA1019118	public repositories	2006	UK	Northern Europe	NA	129.71	1167	988	Eu1	SB0263	RD4 deleted	Rdpan deleted	N_RD17 deleted	0	0	1	0
G16000	SAMEA1019136	public repositories	2005	UK	Northern Europe	NA	83.21	1168	821	Eu1	New pattern	RD4 deleted	Rdpan deleted	N_RD17 deleted	0	1	1	0
G16001	SAMEA1019094	public repositories	2008	UK	Northern Europe	NA	118.76	1164	983	Eu1	SB0263	RD4 deleted	Rdpan deleted	N_RD17 deleted	0	1	1	0
G16092	SAMEA1018862	public repositories	2005	UK	Northern Europe	NA	73.13	1163	870	Eu1	SB0263	RD4 deleted	Rdpan deleted	N_RD17 deleted	0	1	1	0
G16096	SAMEA1019270	public repositories	2010	UK	Northern Europe	NA	126.96	1175	1069	Eu1	SB0263	RD4 deleted	Rdpan deleted	N_RD17 deleted	0	1	1	0
G16106	SAMEA1018867	public repositories	2005	UK	Northern Europe	NA	96.06	1170	961	Eu1	SB0263	RD4 deleted	Rdpan deleted	N_RD17 deleted	0	0	1	0
G22035	SAMEA3321812	public repositories	1998	UK	Northern Europe	Cow	46.75	1185	73	Eu1	SB0140	RD4 deleted	Rdpan deleted	N_RD17 deleted	0	0	1	0
G22036	SAMEA3321813	public repositories	2004	UK	Northern Europe	Cow	38.69	1189	62	Eu1	SB0140	RD4 deleted	Rdpan deleted	N_RD17 deleted	0	0	1	0
G22037	SAMEA3321814	public repositories	2005	UK	Northern Europe	Cow	62.24	1191	86	Eu1	SB0140	RD4 deleted	Rdpan deleted	N_RD17 deleted	0	0	1	0
G22038	SAMEA3321815	public repositories	2004	UK	Northern Europe	Cow	40.26	1182	58	Eu1	SB0140	RD4 deleted	Rdpan deleted	N_RD17 deleted	0	0	1	1
G22039	SAMEA3321816	public repositories	2004	UK	Northern Europe	Cow	33.61	1191	51	Eu1	SB0140	RD4 deleted	Rdpan deleted	N_RD17 deleted	0	0	1	0
G22040	SAMEA3321817	public repositories	2000	UK	Northern Europe	Cow	43.1	1188	63	Eu1	SB0140	RD4 deleted	Rdpan deleted	N_RD17 deleted	0	0	1	1
G22041	SAMEA3321818	public repositories	2000	UK	Northern Europe	Cow	30.6	1188	35	Eu1	SB0140	RD4 deleted	Rdpan deleted	N_RD17 deleted	0	0	1	0
G22042	SAMEA3321819	public repositories	1999	UK	Northern Europe	Cow	29.86	1184	41	Eu1	SB0140	RD4 deleted	Rdpan deleted	N_RD17 deleted	0	0	1	1
G22043	SAMEA3321820	public repositories	2000	UK	Northern Europe	Cow	40.72	1187	66	Eu1	SB0140	RD4 deleted	Rdpan deleted	N_RD17 deleted	0	0	1	0
G22044	SAMEA3321821	public repositories	2003	UK	Northern Europe	Cow	38.2	1190	58	Eu1	SB0140	RD4 deleted	Rdpan deleted	N_RD17 deleted	0	0	1	0
G22045	SAMEA3321822	public repositories	2003	UK	Northern Europe	Cow	25.51	1186	36	Eu1	SB0140	RD4 deleted	Rdpan deleted	N_RD17 deleted	0	0	1	0
G22046	SAMEA3321823	public repositories	2004	UK	Northern Europe	Cow	52.08	1194	68	Eu1	SB0140	RD4 deleted	Rdpan deleted	N_RD17 deleted	0	0	1	0
G22047	SAMEA3321824	public repositories	2003	UK	Northern Europe	Cow	24.94	1186	29	Eu1	SB0140	RD4 deleted	Rdpan deleted	N_RD17 deleted	0	0	1	0
G22048	SAMEA3321825	public repositories	2003	UK	Northern Europe	Cow	23.59	1181	23	Eu1	SB0140	RD4 deleted	Rdpan deleted	N_RD17 deleted	0	0	1	0
G22049	SAMEA3321826	public repositories	2005	UK	Northern Europe	Cow	39.8	1196	57	Eu1	SB0140	RD4 deleted	Rdpan deleted	N_RD17 deleted	0	0	1	0
G22050	SAMEA3321827	public repositories	2003	UK	Northern Europe	Cow	42.59	1181	52	Eu1	SB0140	RD4 deleted	Rdpan deleted	N_RD17 deleted	0	0	1	0
G22051	SAMEA3321828	public repositories	2005	UK	Northern Europe	Cow	53.88	1190	91	Eu1	SB0140	RD4 deleted	Rdpan deleted	N_RD17 deleted	0	0	1	0
G22052	SAMEA3321829	public repositories	2003	UK	Northern Europe	Cow	49.25	1193	77	Eu1	SB0140	RD4 deleted	Rdpan deleted	N_RD17 deleted	0	0	1	0
G22053	SAMEA3321830	public repositories	1998	UK	Northern Europe	Cow	41.98	1190	59	Eu1	SB0140	RD4 deleted	Rdpan deleted	N_RD17 deleted	0	0	1	0
G22054	SAMEA3321831	public repositories	2005	UK	Northern Europe	Cow	58.04	1192	97	Eu1	SB0140	RD4 deleted	Rdpan deleted	N_RD17 deleted	0	0	1	1
G22055	SAMEA3321832	public repositories	2004	UK	Northern Europe	Cow	39.78	1181	60	Eu1	SB0140	RD4 deleted	Rdpan deleted	N_RD17 deleted	0	0	1	0
G22056	SAMEA3321833	public repositories	2007	UK	Northern Europe	Badger	51.76	1189	78	Eu1	SB0140	RD4 deleted	Rdpan deleted	N_RD17 deleted	0	0	1	0
G22057	SAMEA3321834	public repositories	2005	UK	Northern Europe	Cow	49.36	1196	70	Eu1	SB0140	RD4 deleted	Rdpan deleted	N_RD17 deleted	1	1	1	1
G22058	SAMEA3321835	public repositories	2009	UK	Northern Europe	Cow	46.36	1192	56	Eu1	SB0140	RD4 deleted	Rdpan deleted	N_RD17 deleted	0	0	1	1
G22059	SAMEA3321836	public repositories	2006	UK	Northern Europe	Cow	49.78	1183	65	Eu1	SB0140	RD4 deleted	Rdpan deleted	N_RD17 deleted	0	0	1	0
G22060	SAMEA3321837	public repositories	2007	UK	Northern Europe	Cow	51.13	1179	74	Eu1	SB0140	RD4 deleted	Rdpan deleted	N_RD17 deleted	0	0	1	0
G22061	SAMEA3321838	public repositories	2009	UK	Northern Europe	Cow	40.45	1185	54	Eu1	SB0140	RD4 deleted	Rdpan deleted	N_RD17 deleted	0	0	1	1
G22062	SAMEA3321839	public repositories	2008	UK	Northern Europe	Cow	41.88	1188	50	Eu1	SB0140	RD4 deleted	Rdpan deleted	N_RD17 deleted	0	0	1	0
G22063	SAMEA3321840	public repositories	2007	UK	Northern Europe	Cow	51.23	1187	74	Eu1	SB0140	RD4 deleted	Rdpan deleted	N_RD17 deleted	0	0	1	0
G22064	SAMEA3321841	public repositories	2006	UK	Northern Europe	Cow	57.81	1186	73	Eu1	SB0140	RD4 deleted	Rdpan deleted	N_RD17 deleted	0	0	1	0
G22065	SAMEA3321842	public repositories	2006	UK	Northern Europe	Cow	41.71	1192	46	Eu1	SB0140	RD4 deleted	Rdpan deleted	N_RD17 deleted	0	0	1	0
G22066	SAMEA3321843	public repositories	2006	UK	Northern Europe	Cow	45.3	1193	67	Eu1	SB0140	RD4 deleted	Rdpan deleted	N_RD17 deleted	0	0	1	0
G22067	SAMEA3321844	public repositories	2006	UK	Northern Europe	Cow	46.19	1192	59	Eu1	SB0140	RD4 deleted	Rdpan deleted	N_RD17 deleted	0	0	1	0
G22068	SAMEA3321845	public repositories	2007	UK	Northern Europe	Cow	50.94	1193	70	Eu1	SB0140	RD4 deleted	Rdpan deleted	N_RD17 deleted	0	0	1	0
G22069	SAMEA3321846	public repositories	2006	UK	Northern Europe	Cow	85.43	1192	124	Eu1	SB0140	RD4 deleted	Rdpan deleted	N_RD17 deleted	0	0	1	0
G22070	SAMEA3321847	public repositories	2008	UK	Northern Europe	Cow	40.45	1191	47	Eu1	SB0140	RD4 deleted	Rdpan deleted	N_RD17 deleted	0	0	1	0
G22071	SAMEA3321848	public repositories	2006	UK	Northern Europe	Cow	54.72	1193	77	Eu1	SB0140	RD4 deleted	Rdpan deleted	N_RD17 deleted	0	0	1	0
G22072	SAMEA3321849	public repositories	2007	UK	Northern Europe	Cow	45.46	1195	52	Eu1	SB0140	RD4 deleted	Rdpan deleted	N_RD17 deleted	0	0	1	0
G22073	SAMEA3321850	public repositories	2009	UK	Northern Europe	Cow	43.82	1190	51	Eu1	SB0140	RD4 deleted	Rdpan deleted	N_RD17 deleted	0	0	1	0
G22074	SAMEA3321851	public repositories	2009	UK	Northern Europe	Cow	43.8	1190	47	Eu1	SB0140	RD4 deleted	Rdpan deleted	N_RD17 deleted	0	0	1	0
G22075	SAMEA3321852	public repositories	2006	UK	Northern Europe	Cow	52.09	1194	71	Eu1	SB0140	RD4 deleted	Rdpan deleted	N_RD17 deleted	0	0	1	0
G22076	SAMEA3321853	public repositories	2006	UK	Northern Europe	Cow	45.29	1189	61	Eu1	SB0140	RD4 deleted	Rdpan deleted	N_RD17 deleted	0	0	1	0
G22077	SAMEA3321854	public repositories	2009	UK	Northern Europe	Cow	44.1	1188	55	Eu1	SB0140	RD4 deleted	Rdpan deleted	N_RD17 deleted	0	0	1	0
G22078	SAMEA3321855	public repositories	2008	UK	Northern Europe	Cow	41.89	1193	49	Eu1	SB0140	RD4 deleted	Rdpan deleted	N_RD17 deleted	0	0	1	0
G22079	SAMEA3321856	public repositories	2006	UK	Northern Europe	Cow	52.12	1194	66	Eu1	SB0140	RD4 deleted	Rdpan deleted	N_RD17 deleted	0	0	1	0
G22080	SAMEA3321857	public repositories	2009	UK	Northern Europe	Cow	46.32	1191	53	Eu1	SB0140	RD4 deleted	Rdpan deleted	N_RD17 deleted	0	0	1	0
G22081	SAMEA3321858	public repositories	2010	UK	Northern Europe	Cow	42.03	1190	47	Eu1	SB0140	RD4 deleted	Rdpan deleted	N_RD17 deleted	0	0	1	0
G22082	SAMEA3321859	public repositories	2010	UK	Northern Europe	Cow	50.42	1183	71	Eu1	SB0140	RD4 deleted	Rdpan deleted	N_RD17 deleted	0	0	1	1
G22083	SAMEA3321860	public repositories	2010	UK	Northern Europe	Cow	50.67	1192	69	Eu1	SB0140	RD4 deleted	Rdpan deleted	N_RD17 deleted	0	0	1	0
G22084	SAMEA3321861	public repositories	2010	UK	Northern Europe	Cow	49.01	1187	70	Eu1	SB0140	RD4 deleted	Rdpan deleted	N_RD17 deleted	0	0	1	0
G22085	SAMEA3321862	public repositories	2010	UK	Northern Europe	Cow	39.68	1193	51	Eu1	SB0140	RD4 deleted	Rdpan deleted	N_RD17 deleted	0	0	1	1
G22086	SAMEA3321863	public repositories	2010	UK	Northern Europe	Cow	53.78	1183	81	Eu1	SB0140	RD4 deleted	Rdpan deleted	N_RD17 deleted	0	0	1	0
G22087	SAMEA3321864	public repositories	2010	UK	Northern Europe	Cow	66.26	1192	91	Eu1	SB0140	RD4 deleted	Rdpan deleted	N_RD17 deleted	0	0	1	0
G22088	SAMEA3321865	public repositories	2010	UK	Northern Europe	Cow	41.37	1192	44	Eu1	SB0140	RD4 deleted	Rdpan deleted	N_RD17 deleted	0	0	1	0
G22089	SAMEA3321866	public repositories	2010	UK	Northern Europe	Cow	41.46	1185	52	Eu1	SB0140	RD4 deleted	Rdpan deleted	N_RD17 deleted	0	0	1	0
G22090	SAMEA3321867	public repositories	2010	UK	Northern Europe	Cow	75.06	1197	109	Eu1	SB0140	RD4 deleted	Rdpan deleted	N_RD17 deleted	0	0	1	0
G22091	SAMEA3321868	public repositories	2010	UK	Northern Europe	Cow	41.65	1192	61	Eu1	SB0140	RD4 deleted	Rdpan deleted	N_RD17 deleted	0	0	1	0
G22092	SAMEA3321869	public repositories	2010	UK	Northern Europe	Cow	49.07	1191	58	Eu1	SB0140	RD4 deleted	Rdpan deleted	N_RD17 deleted	0	0	1	0
G22093	SAMEA3321870	public repositories	2010	UK	Northern Europe	Cow	44.74	1193	45	Eu1	SB0140	RD4 deleted	Rdpan deleted	N_RD17 deleted	0	0	1	0
G22094	SAMEA3321871	public repositories	2010	UK	Northern Europe	Cow	57.37	1190	77	Eu1	SB0140	RD4 deleted	Rdpan deleted	N_RD17 deleted	0	0	1	0
G22095	SAMEA3321872	public repositories	2010	UK	Northern Europe	Cow	53.29	1196	65	Eu1	SB0140	RD4 deleted	Rdpan deleted	N_RD17 deleted	0	0	1	0
G22096	SAMEA3321873	public repositories	2010	UK	Northern Europe	Cow	36.68	1192	41	Eu1	SB0140	RD4 deleted	Rdpan deleted	N_RD17 deleted	0	0	1	0
G22097	SAMEA3321874	public repositories	2010	UK	Northern Europe	Cow	42.76	1187	56	Eu1	SB0140	RD4 deleted	Rdpan deleted	N_RD17 deleted	0	0	1	0
G22098	SAMEA3321875	public repositories	2010	UK	Northern Europe	Cow	87.08	1192	113	Eu1	SB0140	RD4 deleted	Rdpan deleted	N_RD17 deleted	0	0	1	1
G22099	SAMEA3321876	public repositories	2010	UK	Northern Europe	Cow	53.56	1191	75	Eu1	SB0140	RD4 deleted	Rdpan deleted	N_RD17 deleted	0	0	1	1
G22100	SAMEA3321877	public repositories	2010	UK	Northern Europe	Cow	43.09	1187	56	Eu1	SB0140	RD4 deleted	Rdpan deleted	N_RD17 deleted	0	0	1	1
G22101	SAMEA3321878	public repositories	2010	UK	Northern Europe	Cow	25.83	1182	26	Eu1	SB0140	RD4 deleted	Rdpan deleted	N_RD17 deleted	0	0	1	0
G22102	SAMEA3321879	public repositories	2010	UK	Northern Europe	Cow	52.93	1193	76	Eu1	SB0140	RD4 deleted	Rdpan deleted	N_RD17 deleted	0	0	1	1
G22103	SAMEA3321880	public repositories	2010	UK	Northern Europe	Cow	38.21	1195	53	Eu1	SB0140	RD4 deleted	Rdpan deleted	N_RD17 deleted	0	0	1	0
G22104	SAMEA3321881	public repositories	2011	UK	Northern Europe	Cow	43.62	1191	60	Eu1	SB0140	RD4 deleted	Rdpan deleted	N_RD17 deleted	0	0	1	0
G22105	SAMEA3321882	public repositories	2010	UK	Northern Europe	Cow	51.21	1192	61	Eu1	SB0140	RD4 deleted	Rdpan deleted	N_RD17 deleted	0	0	1	0
G22106	SAMEA3321883	public repositories	2011	UK	Northern Europe	Cow	54.56	1188	84	Eu1	SB0140	RD4 deleted	Rdpan deleted	N_RD17 deleted	0	0	1	0
G22107	SAMEA3321884	public repositories	2011	UK	Northern Europe	Cow	39.46	1189	49	Eu1	SB0140	RD4 deleted	Rdpan deleted	N_RD17 deleted	0	0	1	0
G22108	SAMEA3321885	public repositories	2011	UK	Northern Europe	Cow	50.15	1192	59	Eu1	SB0140	RD4 deleted	Rdpan deleted	N_RD17 deleted	0	0	1	0
G22109	SAMEA3321886	public repositories	2011	UK	Northern Europe	Cow	52.25	1197	67	Eu1	SB0140	RD4 deleted	Rdpan deleted	N_RD17 deleted	0	0	1	0
G22110	SAMEA3321887	public repositories	2011	UK	Northern Europe	Cow	44.58	1195	47	Eu1	SB0140	RD4 deleted	Rdpan deleted	N_RD17 deleted	0	0	1	0
G22111	SAMEA3321888	public repositories	2011	UK	Northern Europe	Cow	49.98	1198	76	Eu1	SB0140	RD4 deleted	Rdpan deleted	N_RD17 deleted	0	0	1	0
G22112	SAMEA3321889	public repositories	2010	UK	Northern Europe	Cow	51.36	1185	63	Eu1	SB0140	RD4 deleted	Rdpan deleted	N_RD17 deleted	0	0	1	0
G22114	SAMEA3321891	public repositories	2011	UK	Northern Europe	Cow	62.6	1194	73	Eu1	SB0140	RD4 deleted	Rdpan deleted	N_RD17 deleted	0	0	1	0
G22115	SAMEA3321892	public repositories	2011	UK	Northern Europe	Cow	41.58	1181	48	Eu1	SB0140	RD4 deleted	Rdpan deleted	N_RD17 deleted	0	0	1	1
G22116	SAMEA3321893	public repositories	2011	UK	Northern Europe	Cow	62.38	1199	83	Eu1	SB0140	RD4 deleted	Rdpan deleted	N_RD17 deleted	0	0	1	0
G22117	SAMEA3321894	public repositories	2011	UK	Northern Europe	Cow	47.13	1185	63	Eu1	SB0140	RD4 deleted	Rdpan deleted	N_RD17 deleted	0	0	1	0
G22118	SAMEA3321895	public repositories	2011	UK	Northern Europe	Cow	78.96	1188	103	Eu1	SB0140	RD4 deleted	Rdpan deleted	N_RD17 deleted	0	0	1	0
G22119	SAMEA3321896	public repositories	2011	UK	Northern Europe	Cow	39.54	1187	45	Eu1	SB0140	RD4 deleted	Rdpan deleted	N_RD17 deleted	0	0	1	0
G22120	SAMEA3321897	public repositories	2011	UK	Northern Europe	Cow	106.82	1186	166	Eu1	SB0140	RD4 deleted	Rdpan deleted	N_RD17 deleted	0	0	1	1
G22121	SAMEA3321898	public repositories	2011	UK	Northern Europe	Cow	44.23	1181	52	Eu1	SB0140	RD4 deleted	Rdpan deleted	N_RD17 deleted	1	1	1	1
G22122	SAMEA3321899	public repositories	2011	UK	Northern Europe	Cow	44.54	1190	60	Eu1	SB0140	RD4 deleted	Rdpan deleted	N_RD17 deleted	0	0	1	0
G22124	SAMEA3321901	public repositories	2011	UK	Northern Europe	Cow	50.5	1190	65	Eu1	SB0140	RD4 deleted	Rdpan deleted	N_RD17 deleted	0	0	1	0
G22125	SAMEA3321902	public repositories	2011	UK	Northern Europe	Cow	57.56	1196	75	Eu1	SB0140	RD4 deleted	Rdpan deleted	N_RD17 deleted	0	0	1	0
G22126	SAMEA3321903	public repositories	2010	UK	Northern Europe	Cow	40.64	1191	51	Eu1	SB0140	RD4 deleted	Rdpan deleted	N_RD17 deleted	0	0	1	0
G22127	SAMEA3321904	public repositories	2011	UK	Northern Europe	Cow	33.24	1184	43	Eu1	SB0140	RD4 deleted	Rdpan deleted	N_RD17 deleted	0	0	1	1
G22128	SAMEA3321905	public repositories	2011	UK	Northern Europe	Cow	46.51	1193	56	Eu1	SB0140	RD4 deleted	Rdpan deleted	N_RD17 deleted	0	0	1	0
G22129	SAMEA3321906	public repositories	2010	UK	Northern Europe	Cow	48.69	1195	62	Eu1	SB0140	RD4 deleted	Rdpan deleted	N_RD17 deleted	0	0	1	0
G22130	SAMEA3321907	public repositories	2011	UK	Northern Europe	Cow	37.1	1185	43	Eu1	SB0140	RD4 deleted	Rdpan deleted	N_RD17 deleted	0	0	1	0
G22131	SAMEA3321908	public repositories	2011	UK	Northern Europe	Cow	49.28	1191	57	Eu1	SB0140	RD4 deleted	Rdpan deleted	N_RD17 deleted	0	0	1	0
G22132	SAMEA3321909	public repositories	2007	UK	Northern Europe	Cow	59.86	1198	74	Eu1	SB0140	RD4 deleted	Rdpan deleted	N_RD17 deleted	0	0	1	0
G22133	SAMEA3321910	public repositories	2003	UK	Northern Europe	Cow	45.51	1192	54	Eu1	SB0140	RD4 deleted	Rdpan deleted	N_RD17 deleted	0	0	1	0
G22134	SAMEA3321911	public repositories	2003	UK	Northern Europe	Cow	60.48	1193	77	Eu1	SB0140	RD4 deleted	Rdpan deleted	N_RD17 deleted	0	0	1	0
G22135	SAMEA3321912	public repositories	2002	UK	Northern Europe	Cow	50.3	1190	63	Eu1	SB0140	RD4 deleted	Rdpan deleted	N_RD17 deleted	0	0	1	0
G22136	SAMEA3321913	public repositories	2002	UK	Northern Europe	Cow	54.4	1191	68	Eu1	SB0140	RD4 deleted	Rdpan deleted	N_RD17 deleted	0	0	1	0
G22137	SAMEA3321914	public repositories	2005	UK	Northern Europe	Cow	56.58	1191	65	Eu1	SB0140	RD4 deleted	Rdpan deleted	N_RD17 deleted	0	0	1	0
G22138	SAMEA3321915	public repositories	2004	UK	Northern Europe	Cow	44.38	1191	55	Eu1	SB0140	RD4 deleted	Rdpan deleted	N_RD17 deleted	0	0	1	1
G22139	SAMEA3321916	public repositories	2011	UK	Northern Europe	Cow	49.74	1190	61	Eu1	SB0140	RD4 deleted	Rdpan deleted	N_RD17 deleted	0	0	1	0
G22140	SAMEA3321917	public repositories	2004	UK	Northern Europe	Cow	43.4	1190	55	Eu1	SB0140	RD4 deleted	Rdpan deleted	N_RD17 deleted	0	0	1	0
G22141	SAMEA3321918	public repositories	2004	UK	Northern Europe	Cow	37.51	1190	39	Eu1	SB0140	RD4 deleted	Rdpan deleted	N_RD17 deleted	0	0	1	0
G22142	SAMEA3321919	public repositories	2011	UK	Northern Europe	Cow	31.8	1185	41	Eu1	SB0140	RD4 deleted	Rdpan deleted	N_RD17 deleted	0	0	1	0
G22143	SAMEA3321920	public repositories	2005	UK	Northern Europe	Cow	53.39	1192	63	Eu1	SB0140	RD4 deleted	Rdpan deleted	N_RD17 deleted	0	0	1	0
G22144	SAMEA3321921	public repositories	2003	UK	Northern Europe	Cow	26.61	1192	26	Eu1	SB0140	RD4 deleted	Rdpan deleted	N_RD17 deleted	0	0	1	0
G22145	SAMEA3321922	public repositories	2003	UK	Northern Europe	Cow	47.78	1189	56	Eu1	SB0140	RD4 deleted	Rdpan deleted	N_RD17 deleted	0	0	1	0
G22146	SAMEA3321923	public repositories	1998	UK	Northern Europe	Cow	38.03	1190	45	Eu1	SB0140	RD4 deleted	Rdpan deleted	N_RD17 deleted	0	0	1	0
G22147	SAMEA3321924	public repositories	2011	UK	Northern Europe	Cow	38.64	1182	46	Eu1	SB0140	RD4 deleted	Rdpan deleted	N_RD17 deleted	0	0	1	0
G22148	SAMEA3321925	public repositories	2011	UK	Northern Europe	Cow	19.15	1155	18	Eu1	SB0140	RD4 deleted	Rdpan deleted	N_RD17 deleted	0	0	1	0
G22149	SAMEA3321926	public repositories	2011	UK	Northern Europe	Cow	42.63	1198	46	Eu1	SB0140	RD4 deleted	Rdpan deleted	N_RD17 deleted	0	0	1	0
G22150	SAMEA3321927	public repositories	NA	UK	Northern Europe	Badger	40.33	1199	17	Eu1	SB0140	RD4 deleted	Rdpan deleted	N_RD17 deleted	0	0	0	0
G22151	SAMEA3321928	public repositories	NA	UK	Northern Europe	Badger	39.85	1197	13	Eu1	SB0140	RD4 deleted	Rdpan deleted	N_RD17 deleted	0	0	0	0
G22152	SAMEA3321929	public repositories	NA	UK	Northern Europe	Badger	42.98	1197	15	Eu1	SB0140	RD4 deleted	Rdpan deleted	N_RD17 deleted	0	0	0	0
G22217	SAMN06252081	public repositories	2009	New Zealand	Oceania	BOVINE	44.49	1151	17	Eu1	SB0130	RD4 deleted	Rdpan deleted	N_RD17 deleted	0	0	1	0
G22218	SAMN06252082	public repositories	1983	New Zealand	Oceania	POSSUM	44.01	1149	8	Eu1	SB0130	RD4 deleted	Rdpan deleted	N_RD17 deleted	0	0	1	0
G22219	SAMN06252083	public repositories	2003	New Zealand	Oceania	CERVINE	76.67	1186	43	Eu1	SB0140	RD4 deleted	Rdpan deleted	N_RD17 deleted	0	0	1	1
G22220	SAMN06252084	public repositories	2013	New Zealand	Oceania	BOVINE	168.22	1196	97	Eu1	SB0140	RD4 deleted	Rdpan deleted	N_RD17 deleted	0	0	1	0
G22221	SAMN06252085	public repositories	1997	New Zealand	Oceania	POSSUM	79.35	1185	47	Eu1	SB0140	RD4 deleted	Rdpan deleted	N_RD17 deleted	0	0	1	0
G22222	SAMN06252086	public repositories	1997	New Zealand	Oceania	POSSUM	79.6	1188	44	Eu1	SB0140	RD4 deleted	Rdpan deleted	N_RD17 deleted	0	0	1	1
G22223	SAMN06252087	public repositories	1985	New Zealand	Oceania	POSSUM	71	1145	53	Eu1	SB0140	RD4 deleted	Rdpan deleted	N_RD17 deleted	0	0	1	1
G22224	SAMN06252088	public repositories	2001	New Zealand	Oceania	FERRET	62.93	1140	45	Eu1	SB0140	RD4 deleted	Rdpan deleted	N_RD17 deleted	0	0	1	0
G22225	SAMN06252089	public repositories	2009	New Zealand	Oceania	BOVINE	40.96	1156	13	Eu1	SB0130	RD4 deleted	Rdpan deleted	N_RD17 deleted	0	0	1	1
G22226	SAMN06252090	public repositories	1984	New Zealand	Oceania	BOVINE	78.31	1190	38	Eu1	SB0140	RD4 deleted	Rdpan deleted	N_RD17 deleted	0	0	1	0
G22227	SAMN06252091	public repositories	2005	New Zealand	Oceania	BOVINE	131.42	1167	87	Eu1	SB1504	RD4 deleted	Rdpan deleted	N_RD17 deleted	0	0	1	0
G22228	SAMN06252092	public repositories	1984	New Zealand	Oceania	POSSUM	54.99	1143	20	Eu1	SB0130	RD4 deleted	Rdpan deleted	N_RD17 deleted	0	0	1	0
G22229	SAMN06252093	public repositories	1983	New Zealand	Oceania	POSSUM	37.85	1150	9	Eu1	SB0130	RD4 deleted	Rdpan deleted	N_RD17 deleted	0	0	1	0
G22230	SAMN06252094	public repositories	1985	New Zealand	Oceania	POSSUM	65.11	1150	19	Eu1	SB0130	RD4 deleted	Rdpan deleted	N_RD17 deleted	0	0	1	0
G22231	SAMN06252095	public repositories	2005	New Zealand	Oceania	FERRET	78.17	1153	64	Eu1	SB1504	RD4 deleted	Rdpan deleted	N_RD17 deleted	0	0	1	1
G22232	SAMN06252096	public repositories	2002	New Zealand	Oceania	BOVINE	89.06	1199	46	Eu1	SB0140	RD4 deleted	Rdpan deleted	N_RD17 deleted	1	1	1	0
G22233	SAMN06252097	public repositories	2013	New Zealand	Oceania	BOVINE	87.74	1142	21	Eu1	SB0130	RD4 deleted	Rdpan deleted	N_RD17 deleted	0	0	1	0
G22234	SAMN06252098	public repositories	2010	New Zealand	Oceania	BOVINE	41.16	1156	15	Eu1	SB0130	RD4 deleted	Rdpan deleted	N_RD17 deleted	0	0	1	1
G22235	SAMN06252099	public repositories	1993	New Zealand	Oceania	BOVINE	71.81	1140	51	Eu1	SB1031	RD4 deleted	Rdpan deleted	N_RD17 deleted	0	0	1	0
G22236	SAMN06252100	public repositories	1998	New Zealand	Oceania	BOVINE	74.73	1199	53	Eu1	SB0140	RD4 deleted	Rdpan deleted	N_RD17 deleted	0	0	1	0
G22237	SAMN06252101	public repositories	1994	New Zealand	Oceania	CERVINE	74.23	1193	41	Eu1	SB0140	RD4 deleted	Rdpan deleted	N_RD17 deleted	0	0	1	0
G22238	SAMN06252102	public repositories	1984	New Zealand	Oceania	POSSUM	40.47	1143	18	Eu1	SB0130	RD4 deleted	Rdpan deleted	N_RD17 deleted	0	0	1	0
G22239	SAMN06252103	public repositories	2006	New Zealand	Oceania	BOVINE	42.12	1144	14	Eu1	SB0130	RD4 deleted	Rdpan deleted	N_RD17 deleted	0	0	1	0
G22240	SAMN06252104	public repositories	2000	New Zealand	Oceania	BOVINE	78.13	1158	55	Eu1	SB1504	RD4 deleted	Rdpan deleted	N_RD17 deleted	0	0	1	0
G22241	SAMN06252105	public repositories	1995	New Zealand	Oceania	BOVINE	68.89	1144	40	Eu1	SB1031	RD4 deleted	Rdpan deleted	N_RD17 deleted	0	0	1	0
G22242	SAMN06252106	public repositories	1982	New Zealand	Oceania	POSSUM	43.52	1146	14	Eu1	SB0130	RD4 deleted	Rdpan deleted	N_RD17 deleted	0	0	1	0
G22243	SAMN06252107	public repositories	2003	New Zealand	Oceania	FERRET	78.07	1193	41	Eu1	SB0140	RD4 deleted	Rdpan deleted	N_RD17 deleted	0	0	1	0
G22244	SAMN06252108	public repositories	1993	New Zealand	Oceania	FERRET	75.5	1137	47	Eu1	SB0140	RD4 deleted	Rdpan deleted	N_RD17 deleted	0	0	1	0
G22245	SAMN06252109	public repositories	2006	New Zealand	Oceania	FERRET	140.64	1161	89	Eu1	SB1504	RD4 deleted	Rdpan deleted	N_RD17 deleted	0	0	1	0
G22246	SAMN06252110	public repositories	1995	New Zealand	Oceania	BOVINE	71.71	1200	43	Eu1	SB0140	RD4 deleted	Rdpan deleted	N_RD17 deleted	0	0	1	0
G22247	SAMN06252111	public repositories	2003	New Zealand	Oceania	BOVINE	48.21	1154	15	Eu1	SB0130	RD4 deleted	Rdpan deleted	N_RD17 deleted	0	0	1	0
G22248	SAMN06252112	public repositories	1992	New Zealand	Oceania	FERRET	73.65	1150	49	Eu1	SB0980	RD4 deleted	Rdpan deleted	N_RD17 deleted	0	0	1	0
G22249	SAMN06252113	public repositories	1989	New Zealand	Oceania	BOVINE	36.7	1142	12	Eu1	SB0130	RD4 deleted	Rdpan deleted	N_RD17 deleted	0	0	1	0
G22250	SAMN06252114	public repositories	1984	New Zealand	Oceania	BOVINE	76.21	1187	41	Eu1	SB0140	RD4 deleted	Rdpan deleted	N_RD17 deleted	0	0	1	0
G22251	SAMN06252115	public repositories	1984	New Zealand	Oceania	POSSUM	40.25	1156	18	Eu1	SB0130	RD4 deleted	Rdpan deleted	N_RD17 deleted	1	1	1	1
G22252	SAMN06252116	public repositories	2008	New Zealand	Oceania	BOVINE	175.22	1169	110	Eu1	SB1504	RD4 deleted	Rdpan deleted	N_RD17 deleted	0	0	1	0
G22253	SAMN06252117	public repositories	2003	New Zealand	Oceania	BOVINE	62.32	1143	50	Eu1	SB1031	RD4 deleted	Rdpan deleted	N_RD17 deleted	0	0	1	0
G22254	SAMN06252118	public repositories	2013	New Zealand	Oceania	BOVINE	98.76	1143	23	Eu1	SB0130	RD4 deleted	Rdpan deleted	N_RD17 deleted	0	0	1	0
G22255	SAMN06252119	public repositories	2000	New Zealand	Oceania	BOVINE	71.19	1140	50	Eu1	SB1031	RD4 deleted	Rdpan deleted	N_RD17 deleted	0	0	1	1
G22256	SAMN06252120	public repositories	2006	New Zealand	Oceania	PORCINE	160.45	1161	90	Eu1	SB1504	RD4 deleted	Rdpan deleted	N_RD17 deleted	0	0	1	0
G22257	SAMN06252121	public repositories	1992	New Zealand	Oceania	POSSUM	53.63	1176	14	Eu1	SB0130	RD4 deleted	Rdpan deleted	N_RD17 deleted	0	0	1	0
G22258	SAMN06252122	public repositories	1995	New Zealand	Oceania	BOVINE	63.88	1155	47	Eu1	SB1504	RD4 deleted	Rdpan deleted	N_RD17 deleted	0	0	1	0
G22259	SAMN06252123	public repositories	2001	New Zealand	Oceania	BOVINE	71.2	1188	47	Eu1	SB0140	RD4 deleted	Rdpan deleted	N_RD17 deleted	0	0	1	0
G22260	SAMN06252124	public repositories	2005	New Zealand	Oceania	BOVINE	52.51	1156	16	Eu1	SB0130	RD4 deleted	Rdpan deleted	N_RD17 deleted	0	0	1	1
G22261	SAMN06252125	public repositories	1999	New Zealand	Oceania	BOVINE	78.36	1193	52	Eu1	SB0140	RD4 deleted	Rdpan deleted	N_RD17 deleted	0	0	1	0
G22262	SAMN06252126	public repositories	2002	New Zealand	Oceania	BOVINE	82.33	1191	54	Eu1	SB0140	RD4 deleted	Rdpan deleted	N_RD17 deleted	0	0	1	0
G22263	SAMN06252127	public repositories	2005	New Zealand	Oceania	BOVINE	73.81	1152	52	Eu1	SB1504	RD4 deleted	Rdpan deleted	N_RD17 deleted	0	0	1	0
G22264	SAMN06252128	public repositories	2005	New Zealand	Oceania	BOVINE	66.42	1149	47	Eu1	SB1504	RD4 deleted	Rdpan deleted	N_RD17 deleted	0	0	1	0
G22265	SAMN06252129	public repositories	1987	New Zealand	Oceania	BOVINE	71.43	1136	44	Eu1	SB0140	RD4 deleted	Rdpan deleted	N_RD17 deleted	0	0	1	0
G22266	SAMN06252130	public repositories	1997	New Zealand	Oceania	BOVINE	69.55	1140	46	Eu1	SB1031	RD4 deleted	Rdpan deleted	N_RD17 deleted	0	0	1	0
G22267	SAMN06252131	public repositories	2013	New Zealand	Oceania	BOVINE	114.61	1144	29	Eu1	SB0130	RD4 deleted	Rdpan deleted	N_RD17 deleted	0	0	1	0
G22268	SAMN06252132	public repositories	2002	New Zealand	Oceania	BOVINE	74.61	1143	65	Eu1	SB1031	RD4 deleted	Rdpan deleted	N_RD17 deleted	0	0	1	0
G22269	SAMN06252133	public repositories	2007	New Zealand	Oceania	BOVINE	41.57	1159	17	Eu1	SB1504	RD4 deleted	Rdpan deleted	N_RD17 deleted	0	0	1	0
G22270	SAMN06252134	public repositories	2004	New Zealand	Oceania	BOVINE	49.56	1135	11	Eu1	SB0130	RD4 deleted	Rdpan deleted	N_RD17 deleted	0	0	1	0
G22271	SAMN06252135	public repositories	2008	New Zealand	Oceania	BOVINE	34.81	1164	13	Eu1	SB0130	RD4 deleted	Rdpan deleted	N_RD17 deleted	0	0	1	1
G22272	SAMN06252136	public repositories	2004	New Zealand	Oceania	BOVINE	49.38	1153	11	Eu1	SB0130	RD4 deleted	Rdpan deleted	N_RD17 deleted	0	0	1	0
G22273	SAMN06252137	public repositories	2004	New Zealand	Oceania	BOVINE	81.94	1145	56	Eu1	SB1031	RD4 deleted	Rdpan deleted	N_RD17 deleted	0	0	1	0
G22274	SAMN06252138	public repositories	1997	New Zealand	Oceania	BOVINE	77.06	1194	38	Eu1	SB0140	RD4 deleted	Rdpan deleted	N_RD17 deleted	1	1	1	0
G22275	SAMN06252139	public repositories	2001	New Zealand	Oceania	POSSUM	76.19	1155	46	Eu1	SB1504	RD4 deleted	Rdpan deleted	N_RD17 deleted	0	0	1	0
G22276	SAMN06252140	public repositories	1996	New Zealand	Oceania	BOVINE	76.4	1193	45	Eu1	SB0140	RD4 deleted	Rdpan deleted	N_RD17 deleted	0	0	1	0
G22277	SAMN06252141	public repositories	2006	New Zealand	Oceania	BOVINE	170.36	1159	79	Eu1	SB1504	RD4 deleted	Rdpan deleted	N_RD17 deleted	0	0	1	0
G22278	SAMN06252142	public repositories	2011	New Zealand	Oceania	BOVINE	62.49	1136	21	Eu1	SB0130	RD4 deleted	Rdpan deleted	N_RD17 deleted	0	0	1	1
G22279	SAMN06252143	public repositories	2005	New Zealand	Oceania	BOVINE	73.44	1189	43	Eu1	SB0140	RD4 deleted	Rdpan deleted	N_RD17 deleted	0	0	1	0
G22280	SAMN06252144	public repositories	2006	New Zealand	Oceania	POSSUM	52.63	1171	16	Eu1	SB0130	RD4 deleted	Rdpan deleted	N_RD17 deleted	0	0	1	1
G22281	SAMN06252145	public repositories	1998	New Zealand	Oceania	BOVINE	169.7	1158	77	Eu1	SB1504	RD4 deleted	Rdpan deleted	N_RD17 deleted	0	0	1	1
G22282	SAMN06252146	public repositories	2007	New Zealand	Oceania	POSSUM	51.9	1159	14	Eu1	SB0130	RD4 deleted	Rdpan deleted	N_RD17 deleted	0	0	1	0
G22283	SAMN06252147	public repositories	1992	New Zealand	Oceania	FERRET	34.35	1133	10	Eu1	SB0130	RD4 deleted	Rdpan deleted	N_RD17 deleted	0	0	1	0
G22284	SAMN06252148	public repositories	2007	New Zealand	Oceania	BOVINE	148.64	1160	86	Eu1	SB1504	RD4 deleted	Rdpan deleted	N_RD17 deleted	0	0	1	0
G22285	SAMN06252149	public repositories	1999	New Zealand	Oceania	POSSUM	41.86	1196	15	Eu1	SB0130	RD4 deleted	Rdpan deleted	N_RD17 deleted	0	0	1	0
G22286	SAMN06252150	public repositories	1995	New Zealand	Oceania	BOVINE	73.36	1190	40	Eu1	SB0140	RD4 deleted	Rdpan deleted	N_RD17 deleted	0	0	1	0
G22287	SAMN06252151	public repositories	2009	New Zealand	Oceania	BOVINE	157.12	1143	29	Eu1	SB0130	RD4 deleted	Rdpan deleted	N_RD17 deleted	0	0	1	1
G22288	SAMN06252152	public repositories	1994	New Zealand	Oceania	BOVINE	68.28	1142	47	Eu1	SB1031	RD4 deleted	Rdpan deleted	N_RD17 deleted	0	0	1	0
G22289	SAMN06252153	public repositories	2005	New Zealand	Oceania	BOVINE	72.08	1185	48	Eu1	SB0273	RD4 deleted	Rdpan deleted	N_RD17 deleted	0	0	1	0
G22290	SAMN06252154	public repositories	2011	New Zealand	Oceania	POSSUM	51.41	1200	17	Eu1	SB0140	RD4 deleted	Rdpan deleted	N_RD17 deleted	0	0	1	0
G22291	SAMN06252155	public repositories	1998	New Zealand	Oceania	BOVINE	78.09	1192	45	Eu1	SB0140	RD4 deleted	Rdpan deleted	N_RD17 deleted	0	0	1	0
G22292	SAMN06252156	public repositories	1988	New Zealand	Oceania	POSSUM	69.27	1152	50	Eu1	SB0980	RD4 deleted	Rdpan deleted	N_RD17 deleted	0	0	1	0
G22293	SAMN06252157	public repositories	1997	New Zealand	Oceania	FERRET	82.6	1189	47	Eu1	SB0140	RD4 deleted	Rdpan deleted	N_RD17 deleted	0	0	1	1
G22294	SAMN06252158	public repositories	2006	New Zealand	Oceania	FERRET	94.32	1186	46	Eu1	SB0140	RD4 deleted	Rdpan deleted	N_RD17 deleted	0	0	1	0
G22295	SAMN06252159	public repositories	1988	New Zealand	Oceania	BOVINE	36.35	1125	18	Eu1	SB0130	RD4 deleted	Rdpan deleted	N_RD17 deleted	0	0	1	0
G22296	SAMN06252160	public repositories	1992	New Zealand	Oceania	FERRET	72.79	1186	45	Eu1	SB0140	RD4 deleted	Rdpan deleted	N_RD17 deleted	0	0	1	1
G22297	SAMN06252161	public repositories	2008	New Zealand	Oceania	BOVINE	43.47	1208	13	Eu1	SB0130	RD4 deleted	Rdpan deleted	N_RD17 deleted	0	0	1	0
G22298	SAMN06252162	public repositories	2002	New Zealand	Oceania	FERRET	71.17	1161	32	Eu1	New pattern	RD4 deleted	Rdpan deleted	N_RD17 deleted	0	0	1	0
G22299	SAMN06252163	public repositories	1990	New Zealand	Oceania	BOVINE	62.73	1190	51	Eu1	SB0140	RD4 deleted	Rdpan deleted	N_RD17 deleted	0	0	1	0
G22300	SAMN06252164	public repositories	2007	New Zealand	Oceania	BOVINE	50.38	1166	13	Eu1	SB0130	RD4 deleted	Rdpan deleted	N_RD17 deleted	0	0	1	0
G22301	SAMN06252165	public repositories	2003	New Zealand	Oceania	BOVINE	36.61	1151	11	Eu1	SB0130	RD4 deleted	Rdpan deleted	N_RD17 deleted	0	0	1	0
G22302	SAMN06252166	public repositories	2001	New Zealand	Oceania	BOVINE	62.29	1151	16	Eu1	SB0130	RD4 deleted	Rdpan deleted	N_RD17 deleted	0	0	1	1
G22303	SAMN06252167	public repositories	2006	New Zealand	Oceania	FERRET	165.1	1163	81	Eu1	SB1504	RD4 deleted	Rdpan deleted	N_RD17 deleted	0	0	1	0
G22304	SAMN06252168	public repositories	2007	New Zealand	Oceania	POSSUM	49.53	1146	11	Eu1	SB0130	RD4 deleted	Rdpan deleted	N_RD17 deleted	0	0	1	0
G22305	SAMN06252169	public repositories	2010	New Zealand	Oceania	BOVINE	53.09	1155	16	Eu1	SB0130	RD4 deleted	Rdpan deleted	N_RD17 deleted	0	0	1	0
G22306	SAMN06252170	public repositories	2005	New Zealand	Oceania	BOVINE	47.15	1152	16	Eu1	SB0130	RD4 deleted	Rdpan deleted	N_RD17 deleted	0	0	1	0
G22307	SAMN06252171	public repositories	2012	New Zealand	Oceania	POSSUM	108.49	1141	18	Eu1	SB0130	RD4 deleted	Rdpan deleted	N_RD17 deleted	0	0	1	0
G22308	SAMN06252172	public repositories	2009	New Zealand	Oceania	BOVINE	162.04	1191	83	Eu1	SB0140	RD4 deleted	Rdpan deleted	N_RD17 deleted	0	0	1	0
G22309	SAMN06252173	public repositories	2002	New Zealand	Oceania	BOVINE	71.52	1200	37	Eu1	SB0140	RD4 deleted	Rdpan deleted	N_RD17 deleted	1	1	1	0
G22310	SAMN06252174	public repositories	1983	New Zealand	Oceania	POSSUM	74.4	1187	46	Eu1	SB0140	RD4 deleted	Rdpan deleted	N_RD17 deleted	0	0	1	0
G22311	SAMN06252175	public repositories	1992	New Zealand	Oceania	POSSUM	77.72	1187	48	Eu1	SB0140	RD4 deleted	Rdpan deleted	N_RD17 deleted	0	0	1	1
G22312	SAMN06252176	public repositories	2001	New Zealand	Oceania	POSSUM	72.06	1165	48	Eu1	SB1504	RD4 deleted	Rdpan deleted	N_RD17 deleted	0	0	1	0
G22313	SAMN06252177	public repositories	1992	New Zealand	Oceania	BOVINE	75.79	1180	46	Eu1	SB0140	RD4 deleted	Rdpan deleted	N_RD17 deleted	0	0	1	0
G22314	SAMN06252178	public repositories	1985	New Zealand	Oceania	POSSUM	40.62	1128	17	Eu1	SB0130	RD4 deleted	Rdpan deleted	N_RD17 deleted	0	0	1	0
G22315	SAMN06252179	public repositories	2013	New Zealand	Oceania	BOVINE	155.98	1193	67	Eu1	SB0140	RD4 deleted	Rdpan deleted	N_RD17 deleted	0	0	1	0
G22316	SAMN06252180	public repositories	2006	New Zealand	Oceania	PORCINE	151.28	1160	76	Eu1	SB1504	RD4 deleted	Rdpan deleted	N_RD17 deleted	0	0	1	0
G22317	SAMN06252181	public repositories	1991	New Zealand	Oceania	BOVINE	74.3	1151	48	Eu1	SB1504	RD4 deleted	Rdpan deleted	N_RD17 deleted	0	0	1	0
G22318	SAMN06252182	public repositories	1999	New Zealand	Oceania	BOVINE	81.01	1195	55	Eu1	SB0140	RD4 deleted	Rdpan deleted	N_RD17 deleted	1	1	1	0
G22319	SAMN06252183	public repositories	2001	New Zealand	Oceania	BOVINE	73.17	1143	49	Eu1	SB1031	RD4 deleted	Rdpan deleted	N_RD17 deleted	1	1	1	0
G22320	SAMN06252184	public repositories	1994	New Zealand	Oceania	CERVINE	72.35	1185	35	Eu1	SB0140	RD4 deleted	Rdpan deleted	N_RD17 deleted	0	0	1	0
G22321	SAMN06252185	public repositories	2001	New Zealand	Oceania	BOVINE	76.02	1194	48	Eu1	SB0140	RD4 deleted	Rdpan deleted	N_RD17 deleted	0	0	1	0
G22322	SAMN06252186	public repositories	2002	New Zealand	Oceania	BOVINE	88.99	1191	54	Eu1	SB0140	RD4 deleted	Rdpan deleted	N_RD17 deleted	0	0	1	0
G22323	SAMN06252187	public repositories	2005	New Zealand	Oceania	POSSUM	42.64	1163	14	Eu1	SB0130	RD4 deleted	Rdpan deleted	N_RD17 deleted	0	0	1	1
G22324	SAMN06252188	public repositories	2002	New Zealand	Oceania	FERRET	62.95	1157	45	Eu1	SB1504	RD4 deleted	Rdpan deleted	N_RD17 deleted	0	0	1	1
G22325	SAMN06252189	public repositories	2009	New Zealand	Oceania	POSSUM	38.48	1140	9	Eu1	SB0130	RD4 deleted	Rdpan deleted	N_RD17 deleted	0	0	1	0
G22326	SAMN06252190	public repositories	1992	New Zealand	Oceania	BOVINE	81.49	1194	53	Eu1	SB0140	RD4 deleted	Rdpan deleted	N_RD17 deleted	0	0	1	0
G22327	SAMN06252191	public repositories	1992	New Zealand	Oceania	PORCINE	68.47	1148	44	Eu1	SB1504	RD4 deleted	Rdpan deleted	N_RD17 deleted	0	0	1	0
G22328	SAMN06252192	public repositories	2008	New Zealand	Oceania	BOVINE	51.05	1153	12	Eu1	SB0130	RD4 deleted	Rdpan deleted	N_RD17 deleted	0	0	1	0
G22329	SAMN06252193	public repositories	1999	New Zealand	Oceania	POSSUM	47.26	1192	15	Eu1	SB0130	RD4 deleted	Rdpan deleted	N_RD17 deleted	0	0	1	0
G22330	SAMN06252194	public repositories	2010	New Zealand	Oceania	BOVINE	41.39	1149	7	Eu1	New pattern	RD4 deleted	Rdpan deleted	N_RD17 deleted	0	0	1	0
G22331	SAMN06252195	public repositories	1998	New Zealand	Oceania	POSSUM	182.32	1170	104	Eu1	SB1504	RD4 deleted	Rdpan deleted	N_RD17 deleted	0	0	1	0
G22332	SAMN06252196	public repositories	2001	New Zealand	Oceania	BOVINE	56.08	1156	12	Eu1	SB0130	RD4 deleted	Rdpan deleted	N_RD17 deleted	0	0	1	0
G22333	SAMN06252197	public repositories	2008	New Zealand	Oceania	BOVINE	47.97	1161	17	Eu1	SB0130	RD4 deleted	Rdpan deleted	N_RD17 deleted	0	0	1	0
G22334	SAMN06252198	public repositories	2008	New Zealand	Oceania	BOVINE	52.03	1160	15	Eu1	SB0130	RD4 deleted	Rdpan deleted	N_RD17 deleted	0	0	1	0
G22335	SAMN06252199	public repositories	1991	New Zealand	Oceania	FERRET	29.99	1130	11	Eu1	SB0328	RD4 deleted	Rdpan deleted	N_RD17 deleted	0	0	1	0
G22336	SAMN06252200	public repositories	2013	New Zealand	Oceania	BOVINE	115.05	1145	22	Eu1	SB0130	RD4 deleted	Rdpan deleted	N_RD17 deleted	0	0	1	0
G22337	SAMN06252201	public repositories	2002	New Zealand	Oceania	BOVINE	73.86	1189	40	Eu1	SB0140	RD4 deleted	Rdpan deleted	N_RD17 deleted	0	0	1	1
G22338	SAMN06252202	public repositories	2013	New Zealand	Oceania	BOVINE	162.38	1191	99	Eu1	SB0140	RD4 deleted	Rdpan deleted	N_RD17 deleted	0	0	1	0
G22339	SAMN06252203	public repositories	2009	New Zealand	Oceania	BOVINE	168.58	1196	82	Eu1	SB0140	RD4 deleted	Rdpan deleted	N_RD17 deleted	0	0	1	0
G22340	SAMN06252204	public repositories	2003	New Zealand	Oceania	BOVINE	56.29	1151	37	Eu1	SB1504	RD4 deleted	Rdpan deleted	N_RD17 deleted	0	0	1	0
G22341	SAMN06252205	public repositories	1998	New Zealand	Oceania	FERRET	67.71	1189	39	Eu1	SB0140	RD4 deleted	Rdpan deleted	N_RD17 deleted	0	0	1	0
G22342	SAMN06252206	public repositories	2011	New Zealand	Oceania	BOVINE	64.14	1143	19	Eu1	SB0130	RD4 deleted	Rdpan deleted	N_RD17 deleted	0	0	1	0
G22343	SAMN06252207	public repositories	1996	New Zealand	Oceania	BOVINE	71.06	1148	44	Eu1	SB1504	RD4 deleted	Rdpan deleted	N_RD17 deleted	0	0	1	0
G22344	SAMN06252208	public repositories	1999	New Zealand	Oceania	POSSUM	44.72	1150	6	Eu1	SB0130	RD4 deleted	Rdpan deleted	N_RD17 deleted	0	0	1	0
G22345	SAMN06252209	public repositories	2010	New Zealand	Oceania	BOVINE	54.83	1168	13	Eu1	SB0130	RD4 deleted	Rdpan deleted	N_RD17 deleted	0	0	1	0
G22346	SAMN06252210	public repositories	1998	New Zealand	Oceania	BOVINE	70.33	1145	48	Eu1	SB0140	RD4 deleted	Rdpan deleted	N_RD17 deleted	0	0	1	1
G22347	SAMN06252211	public repositories	2006	New Zealand	Oceania	BOVINE	45.58	1152	15	Eu1	SB0130	RD4 deleted	Rdpan deleted	N_RD17 deleted	0	0	1	0
G22348	SAMN06252212	public repositories	1997	New Zealand	Oceania	BOVINE	76.41	1202	39	Eu1	SB0140	RD4 deleted	Rdpan deleted	N_RD17 deleted	1	1	1	0
G22349	SAMN06252213	public repositories	2001	New Zealand	Oceania	BOVINE	81.45	1186	46	Eu1	SB0140	RD4 deleted	Rdpan deleted	N_RD17 deleted	0	0	1	0
G22350	SAMN06252214	public repositories	1992	New Zealand	Oceania	POSSUM	70.64	1151	53	Eu1	SB1504	RD4 deleted	Rdpan deleted	N_RD17 deleted	0	0	1	0
G22351	SAMN06252215	public repositories	2009	New Zealand	Oceania	BOVINE	168.15	1158	95	Eu1	SB1504	RD4 deleted	Rdpan deleted	N_RD17 deleted	0	0	1	0
G22352	SAMN06252216	public repositories	2008	New Zealand	Oceania	BOVINE	90.69	1153	60	Eu1	SB0484	RD4 deleted	Rdpan deleted	N_RD17 deleted	0	0	1	0
G22353	SAMN06252217	public repositories	1992	New Zealand	Oceania	BOVINE	69.99	1150	38	Eu1	SB1504	RD4 deleted	Rdpan deleted	N_RD17 deleted	0	0	1	1
G22354	SAMN06252218	public repositories	2006	New Zealand	Oceania	BOVINE	92.49	1189	52	Eu1	SB0273	RD4 deleted	Rdpan deleted	N_RD17 deleted	0	0	1	1
G22355	SAMN06252219	public repositories	1993	New Zealand	Oceania	POSSUM	72.53	1152	43	Eu1	SB1504	RD4 deleted	Rdpan deleted	N_RD17 deleted	0	0	1	1
G22356	SAMN06252220	public repositories	2002	New Zealand	Oceania	BOVINE	83.96	1197	42	Eu1	SB0140	RD4 deleted	Rdpan deleted	N_RD17 deleted	0	0	1	0
G22357	SAMN06252221	public repositories	1994	New Zealand	Oceania	BOVINE	77.68	1191	41	Eu1	SB0140	RD4 deleted	Rdpan deleted	N_RD17 deleted	0	0	1	0
G22358	SAMN06252222	public repositories	1999	New Zealand	Oceania	POSSUM	35.04	1191	12	Eu1	SB0130	RD4 deleted	Rdpan deleted	N_RD17 deleted	0	0	1	0
G22359	SAMN06252223	public repositories	2005	New Zealand	Oceania	BOVINE	77.8	1152	52	Eu1	SB1504	RD4 deleted	Rdpan deleted	N_RD17 deleted	0	0	1	0
G22360	SAMN06252224	public repositories	1999	New Zealand	Oceania	BOVINE	76.78	1191	46	Eu1	SB0140	RD4 deleted	Rdpan deleted	N_RD17 deleted	0	0	1	0
G22361	SAMN06252225	public repositories	1997	New Zealand	Oceania	BOVINE	69.73	1138	54	Eu1	SB0140	RD4 deleted	Rdpan deleted	N_RD17 deleted	0	0	1	0
G22362	SAMN06252226	public repositories	1993	New Zealand	Oceania	FERRET	72.64	1147	55	Eu1	SB1504	RD4 deleted	Rdpan deleted	N_RD17 deleted	0	0	1	0
G22363	SAMN06252227	public repositories	1998	New Zealand	Oceania	BOVINE	82.81	1186	42	Eu1	SB0140	RD4 deleted	Rdpan deleted	N_RD17 deleted	0	0	1	0
G22364	SAMN06252228	public repositories	1998	New Zealand	Oceania	BOVINE	88.22	1187	35	Eu1	SB0140	RD4 deleted	Rdpan deleted	N_RD17 deleted	0	0	1	0
G22365	SAMN06252229	public repositories	1994	New Zealand	Oceania	POSSUM	73.37	1152	52	Eu1	SB1504	RD4 deleted	Rdpan deleted	N_RD17 deleted	0	0	1	0
G22366	SAMN06252230	public repositories	2001	New Zealand	Oceania	PORCINE	70.65	1157	46	Eu1	SB1504	RD4 deleted	Rdpan deleted	N_RD17 deleted	0	0	1	0
G22367	SAMN06252231	public repositories	1996	New Zealand	Oceania	BOVINE	73.65	1175	41	Eu1	SB0140	RD4 deleted	Rdpan deleted	N_RD17 deleted	1	1	1	0
G22368	SAMN06252232	public repositories	2013	New Zealand	Oceania	BOVINE	155.76	1198	83	Eu1	SB0140	RD4 deleted	Rdpan deleted	N_RD17 deleted	0	0	1	1
G22369	SAMN06252233	public repositories	2000	New Zealand	Oceania	BOVINE	61.35	1151	41	Eu1	SB1504	RD4 deleted	Rdpan deleted	N_RD17 deleted	0	0	1	0
G22370	SAMN06252234	public repositories	2008	New Zealand	Oceania	BOVINE	52.08	1146	13	Eu1	SB1504	RD4 deleted	Rdpan deleted	N_RD17 deleted	0	0	1	0
G22372	SAMN06252236	public repositories	1998	New Zealand	Oceania	BOVINE	77.02	1184	42	Eu1	SB0140	RD4 deleted	Rdpan deleted	N_RD17 deleted	0	0	1	0
G22373	SAMN06252237	public repositories	1999	New Zealand	Oceania	BOVINE	76.84	1182	50	Eu1	SB0140	RD4 deleted	Rdpan deleted	N_RD17 deleted	0	0	1	0
G22374	SAMN06252238	public repositories	2009	New Zealand	Oceania	BOVINE	148.3	1164	101	Eu1	SB1504	RD4 deleted	Rdpan deleted	N_RD17 deleted	0	0	1	0
G22375	SAMN06252239	public repositories	2003	New Zealand	Oceania	FERRET	65.96	1152	41	Eu1	SB1504	RD4 deleted	Rdpan deleted	N_RD17 deleted	0	0	1	0
G22376	SAMN06252240	public repositories	2006	New Zealand	Oceania	BOVINE	178.52	1163	84	Eu1	New pattern	RD4 deleted	Rdpan deleted	N_RD17 deleted	0	0	1	0
G22377	SAMN06252241	public repositories	2008	New Zealand	Oceania	BOVINE	72.56	1180	41	Eu1	SB0140	RD4 deleted	Rdpan deleted	N_RD17 deleted	0	0	1	0
G22378	SAMN06252242	public repositories	2002	New Zealand	Oceania	FERRET	75.3	1163	55	Eu1	SB1504	RD4 deleted	Rdpan deleted	N_RD17 deleted	0	0	1	0
G22379	SAMN06252243	public repositories	2008	New Zealand	Oceania	BOVINE	48.13	1145	12	Eu1	SB0130	RD4 deleted	Rdpan deleted	N_RD17 deleted	0	0	1	0
G22380	SAMN06252244	public repositories	2006	New Zealand	Oceania	BOVINE	42.97	1142	14	Eu1	SB0130	RD4 deleted	Rdpan deleted	N_RD17 deleted	0	0	1	0
G22381	SAMN06252245	public repositories	1996	New Zealand	Oceania	BOVINE	74.65	1184	48	Eu1	SB0140	RD4 deleted	Rdpan deleted	N_RD17 deleted	0	0	1	0
G22382	SAMN06252246	public repositories	2005	New Zealand	Oceania	STOAT	70.04	1154	44	Eu1	SB1504	RD4 deleted	Rdpan deleted	N_RD17 deleted	0	0	1	0
G22383	SAMN06252247	public repositories	1987	New Zealand	Oceania	BOVINE	58.48	1130	16	Eu1	SB0130	RD4 deleted	Rdpan deleted	N_RD17 deleted	0	0	1	0
G22384	SAMN06252248	public repositories	1994	New Zealand	Oceania	BOVINE	69.79	1178	51	Eu1	SB0140	RD4 deleted	Rdpan deleted	N_RD17 deleted	0	0	1	0
G22385	SAMN06252249	public repositories	1993	New Zealand	Oceania	FERRET	73.06	1155	54	Eu1	SB1504	RD4 deleted	Rdpan deleted	N_RD17 deleted	0	0	1	0
G22386	SAMN06252250	public repositories	2011	New Zealand	Oceania	BOVINE	49.96	1165	10	Eu1	SB0130	RD4 deleted	Rdpan deleted	N_RD17 deleted	0	0	1	0
G22387	SAMN06252251	public repositories	2010	New Zealand	Oceania	BOVINE	41.89	1197	18	Eu1	SB0130	RD4 deleted	Rdpan deleted	N_RD17 deleted	0	0	1	0
G22388	SAMN06252252	public repositories	2004	New Zealand	Oceania	FERRET	66.56	1146	55	Eu1	SB1031	RD4 deleted	Rdpan deleted	N_RD17 deleted	0	0	1	0
G22389	SAMN06252253	public repositories	2007	New Zealand	Oceania	BOVINE	42.01	1148	15	Eu1	SB0130	RD4 deleted	Rdpan deleted	N_RD17 deleted	0	0	1	0
G22390	SAMN06252254	public repositories	2010	New Zealand	Oceania	BOVINE	174.4	1147	85	Eu1	SB0130	RD4 deleted	Rdpan deleted	N_RD17 deleted	0	0	1	0
G22391	SAMN06252255	public repositories	2002	New Zealand	Oceania	FERRET	82.47	1149	48	Eu1	SB1504	RD4 deleted	Rdpan deleted	N_RD17 deleted	0	0	1	0
G22392	SAMN06252256	public repositories	2012	New Zealand	Oceania	POSSUM	88.75	1138	22	Eu1	SB0130	RD4 deleted	Rdpan deleted	N_RD17 deleted	0	0	1	0
G22393	SAMN06252257	public repositories	1985	New Zealand	Oceania	POSSUM	86.52	1145	40	Eu1	SB0140	RD4 deleted	Rdpan deleted	N_RD17 deleted	0	0	1	0
G22394	SAMN06252258	public repositories	2005	New Zealand	Oceania	BOVINE	67.71	1154	43	Eu1	SB1504	RD4 deleted	Rdpan deleted	N_RD17 deleted	0	0	1	0
G22395	SAMN06252259	public repositories	2009	New Zealand	Oceania	BOVINE	169.16	1158	94	Eu1	SB1504	RD4 deleted	Rdpan deleted	N_RD17 deleted	0	0	1	0
G22396	SAMN06252260	public repositories	1997	New Zealand	Oceania	FERRET	50.71	1131	11	Eu1	SB0130	RD4 deleted	Rdpan deleted	N_RD17 deleted	1	1	1	0
G22397	SAMN06252261	public repositories	2008	New Zealand	Oceania	BOVINE	76.1	1193	35	Eu1	SB0140	RD4 deleted	Rdpan deleted	N_RD17 deleted	0	0	1	0
G22398	SAMN06252262	public repositories	2006	New Zealand	Oceania	BOVINE	44.47	1155	14	Eu1	New pattern	RD4 deleted	Rdpan deleted	N_RD17 deleted	0	0	1	0
G22399	SAMN06252263	public repositories	1992	New Zealand	Oceania	POSSUM	57.29	1180	10	Eu1	SB0130	RD4 deleted	Rdpan deleted	N_RD17 deleted	0	0	1	0
G22400	SAMN06252264	public repositories	1996	New Zealand	Oceania	FERRET	84.73	1182	60	Eu1	SB0140	RD4 deleted	Rdpan deleted	N_RD17 deleted	0	0	1	0
G22401	SAMN06252265	public repositories	2005	New Zealand	Oceania	BOVINE	74.78	1154	67	Eu1	SB1504	RD4 deleted	Rdpan deleted	N_RD17 deleted	0	0	1	0
G22402	SAMN06252266	public repositories	2013	New Zealand	Oceania	BOVINE	76.69	1141	23	Eu1	SB0130	RD4 deleted	Rdpan deleted	N_RD17 deleted	0	0	1	0
G22403	SAMN06252267	public repositories	1998	New Zealand	Oceania	BOVINE	75.6	1196	40	Eu1	SB0140	RD4 deleted	Rdpan deleted	N_RD17 deleted	1	1	1	1
G22404	SAMN06252268	public repositories	2000	New Zealand	Oceania	BOVINE	73.91	1193	46	Eu1	SB0140	RD4 deleted	Rdpan deleted	N_RD17 deleted	0	0	1	0
G22405	SAMN06252269	public repositories	1992	New Zealand	Oceania	PORCINE	64.75	1144	49	Eu1	SB1031	RD4 deleted	Rdpan deleted	N_RD17 deleted	0	0	1	0
G22406	SAMN06252270	public repositories	2004	New Zealand	Oceania	FERRET	74.35	1186	47	Eu1	SB0140	RD4 deleted	Rdpan deleted	N_RD17 deleted	0	0	1	0
G22407	SAMN06252271	public repositories	1996	New Zealand	Oceania	BOVINE	75.68	1193	40	Eu1	SB0140	RD4 deleted	Rdpan deleted	N_RD17 deleted	0	0	1	0
G22408	SAMN06252272	public repositories	1998	New Zealand	Oceania	POSSUM	75.48	1189	41	Eu1	SB0140	RD4 deleted	Rdpan deleted	N_RD17 deleted	0	0	1	1
G22409	SAMN06252273	public repositories	2007	New Zealand	Oceania	FERRET	74.06	1183	42	Eu1	SB0140	RD4 deleted	Rdpan deleted	N_RD17 deleted	0	0	1	0
G22410	SAMN06252274	public repositories	2011	New Zealand	Oceania	BOVINE	48.36	1157	18	Eu1	SB0130	RD4 deleted	Rdpan deleted	N_RD17 deleted	0	0	1	0
G22411	SAMN06252275	public repositories	2007	New Zealand	Oceania	BOVINE	141.43	1160	76	Eu1	SB1504	RD4 deleted	Rdpan deleted	N_RD17 deleted	0	0	1	0
G22412	SAMN06252276	public repositories	1999	New Zealand	Oceania	BOVINE	72.22	1160	56	Eu1	SB1504	RD4 deleted	Rdpan deleted	N_RD17 deleted	0	0	1	0
G22413	SAMN06252277	public repositories	1991	New Zealand	Oceania	BOVINE	40.23	1130	12	Eu1	SB0130	RD4 deleted	Rdpan deleted	N_RD17 deleted	0	0	1	0
G22414	SAMN06252278	public repositories	2002	New Zealand	Oceania	BOVINE	76.53	1195	60	Eu1	SB0140	RD4 deleted	Rdpan deleted	N_RD17 deleted	0	0	1	1
G22415	SAMN06252279	public repositories	2003	New Zealand	Oceania	BOVINE	75.8	1194	46	Eu1	SB0140	RD4 deleted	Rdpan deleted	N_RD17 deleted	0	0	1	0
G22416	SAMN06252280	public repositories	1993	New Zealand	Oceania	BOVINE	68.79	1148	44	Eu1	SB1504	RD4 deleted	Rdpan deleted	N_RD17 deleted	0	0	1	0
G22417	SAMN06252281	public repositories	2002	New Zealand	Oceania	BOVINE	49.06	1134	17	Eu1	SB0130	RD4 deleted	Rdpan deleted	N_RD17 deleted	0	0	1	0
G22418	SAMN06252282	public repositories	2013	New Zealand	Oceania	BOVINE	124.16	1144	23	Eu1	SB0130	RD4 deleted	Rdpan deleted	N_RD17 deleted	0	0	1	0
G22419	SAMN06252283	public repositories	2003	New Zealand	Oceania	FERRET	78.34	1190	43	Eu1	SB0140	RD4 deleted	Rdpan deleted	N_RD17 deleted	0	0	1	0
G22420	SAMN06252284	public repositories	1994	New Zealand	Oceania	BOVINE	66.81	1151	49	Eu1	SB1504	RD4 deleted	Rdpan deleted	N_RD17 deleted	0	0	1	0
G22421	SAMN06252285	public repositories	2002	New Zealand	Oceania	BOVINE	73.4	1139	50	Eu1	SB1031	RD4 deleted	Rdpan deleted	N_RD17 deleted	0	0	1	0
G22422	SAMN06252286	public repositories	2009	New Zealand	Oceania	BOVINE	97.11	1148	21	Eu1	SB0130	RD4 deleted	Rdpan deleted	N_RD17 deleted	0	0	1	0
G22423	SAMN06252287	public repositories	2000	New Zealand	Oceania	POSSUM	85.3	1198	43	Eu1	SB0140	RD4 deleted	Rdpan deleted	N_RD17 deleted	1	1	1	0
G22424	SAMN06252288	public repositories	2013	New Zealand	Oceania	BOVINE	111.3	1141	21	Eu1	SB0130	RD4 deleted	Rdpan deleted	N_RD17 deleted	0	0	1	0
G22425	SAMN06252289	public repositories	2013	New Zealand	Oceania	BOVINE	108.02	1144	22	Eu1	SB0130	RD4 deleted	Rdpan deleted	N_RD17 deleted	0	0	1	0
G22426	SAMN06252290	public repositories	2005	New Zealand	Oceania	BOVINE	46.21	1139	12	Eu1	SB0130	RD4 deleted	Rdpan deleted	N_RD17 deleted	0	0	1	0
G22427	SAMN06252291	public repositories	2007	New Zealand	Oceania	BOVINE	37.13	1147	12	Eu1	SB0130	RD4 deleted	Rdpan deleted	N_RD17 deleted	0	0	1	0
G22428	SAMN06252292	public repositories	1994	New Zealand	Oceania	BOVINE	76.89	1191	53	Eu1	SB0140	RD4 deleted	Rdpan deleted	N_RD17 deleted	1	1	1	0
G22429	SAMN06252293	public repositories	1998	New Zealand	Oceania	BOVINE	72.78	1191	38	Eu1	SB0140	RD4 deleted	Rdpan deleted	N_RD17 deleted	0	0	1	0
G22430	SAMN06252294	public repositories	2006	New Zealand	Oceania	BOVINE	74.67	1191	41	Eu1	SB0140	RD4 deleted	Rdpan deleted	N_RD17 deleted	0	0	1	0
G22431	SAMN06252295	public repositories	2001	New Zealand	Oceania	FERRET	67.78	1158	46	Eu1	SB1504	RD4 deleted	Rdpan deleted	N_RD17 deleted	0	0	1	0
G22432	SAMN06252296	public repositories	1989	New Zealand	Oceania	BOVINE	52.92	1189	10	Eu1	SB0130	RD4 deleted	Rdpan deleted	N_RD17 deleted	0	0	1	0
G22433	SAMN06252297	public repositories	2000	New Zealand	Oceania	BOVINE	73.73	1200	45	Eu1	SB0140	RD4 deleted	Rdpan deleted	N_RD17 deleted	0	0	1	0
G22434	SAMN06252298	public repositories	1999	New Zealand	Oceania	BOVINE	73.95	1146	51	Eu1	SB1031	RD4 deleted	Rdpan deleted	N_RD17 deleted	0	0	1	1
G22435	SAMN06252299	public repositories	1992	New Zealand	Oceania	PORCINE	69.99	1153	64	Eu1	SB1504	RD4 deleted	Rdpan deleted	N_RD17 deleted	0	0	1	0
G22436	SAMN06252300	public repositories	2013	New Zealand	Oceania	BOVINE	66.97	1146	19	Eu1	SB0130	RD4 deleted	Rdpan deleted	N_RD17 deleted	0	0	1	0
G22437	SAMN06252301	public repositories	1994	New Zealand	Oceania	CERVINE	52.17	1152	17	Eu1	SB0130	RD4 deleted	Rdpan deleted	N_RD17 deleted	0	0	1	1
G22438	SAMN06252302	public repositories	2005	New Zealand	Oceania	BOVINE	85.94	1190	60	Eu1	SB0140	RD4 deleted	Rdpan deleted	N_RD17 deleted	0	0	1	1
G22439	SAMN06252303	public repositories	2005	New Zealand	Oceania	BOVINE	84.3	1204	40	Eu1	SB0140	RD4 deleted	Rdpan deleted	N_RD17 deleted	1	1	1	0
G22440	SAMN06252304	public repositories	1999	New Zealand	Oceania	BOVINE	69.04	1161	42	Eu1	SB1504	RD4 deleted	Rdpan deleted	N_RD17 deleted	0	0	1	0
G22441	SAMN06252305	public repositories	1999	New Zealand	Oceania	FERRET	70.79	1146	45	Eu1	SB1504	RD4 deleted	Rdpan deleted	N_RD17 deleted	0	0	1	0
G22442	SAMN06252306	public repositories	2005	New Zealand	Oceania	BOVINE	177.25	1156	88	Eu1	SB1504	RD4 deleted	Rdpan deleted	N_RD17 deleted	0	0	1	1
G22443	SAMN06252307	public repositories	2002	New Zealand	Oceania	BOVINE	74.42	1195	48	Eu1	SB0140	RD4 deleted	Rdpan deleted	N_RD17 deleted	1	1	1	1
G22444	SAMN06252308	public repositories	1992	New Zealand	Oceania	POSSUM	90.65	1142	46	Eu1	SB0140	RD4 deleted	Rdpan deleted	N_RD17 deleted	0	0	1	1
G22445	SAMN06252309	public repositories	2002	New Zealand	Oceania	POSSUM	48.92	1152	9	Eu1	SB0130	RD4 deleted	Rdpan deleted	N_RD17 deleted	0	0	1	0
G22446	SAMN06252310	public repositories	2005	New Zealand	Oceania	BOVINE	60.41	1153	17	Eu1	SB0130	RD4 deleted	Rdpan deleted	N_RD17 deleted	0	0	1	0
G22447	SAMN06252311	public repositories	2005	New Zealand	Oceania	BOVINE	69.76	1161	53	Eu1	SB1504	RD4 deleted	Rdpan deleted	N_RD17 deleted	0	0	1	0
G22448	SAMN06252312	public repositories	2007	New Zealand	Oceania	BOVINE	155.12	1150	100	Eu1	SB1031	RD4 deleted	Rdpan deleted	N_RD17 deleted	0	0	1	0
G22449	SAMN06252313	public repositories	2006	New Zealand	Oceania	POSSUM	32.18	1143	13	Eu1	SB0130	RD4 deleted	Rdpan deleted	N_RD17 deleted	0	0	1	1
G22450	SAMN06252314	public repositories	1993	New Zealand	Oceania	FERRET	63.68	1155	35	Eu1	SB1504	RD4 deleted	Rdpan deleted	N_RD17 deleted	0	0	1	0
G22451	SAMN06252315	public repositories	2007	New Zealand	Oceania	BOVINE	71.71	1192	42	Eu1	SB0140	RD4 deleted	Rdpan deleted	N_RD17 deleted	0	0	1	0
G22452	SAMN06252316	public repositories	2008	New Zealand	Oceania	BOVINE	40.35	1159	16	Eu1	SB1504	RD4 deleted	Rdpan deleted	N_RD17 deleted	0	0	1	0
G22453	SAMN06252317	public repositories	2004	New Zealand	Oceania	PORCINE	54.21	1165	20	Eu1	SB0130	RD4 deleted	Rdpan deleted	N_RD17 deleted	0	0	1	0
G22454	SAMN06252318	public repositories	2006	New Zealand	Oceania	BOVINE	157	1195	98	Eu1	SB0140	RD4 deleted	Rdpan deleted	N_RD17 deleted	0	0	1	0
G22455	SAMN06252319	public repositories	1996	New Zealand	Oceania	FERRET	70.44	1145	52	Eu1	SB1504	RD4 deleted	Rdpan deleted	N_RD17 deleted	0	0	1	0
G22456	SAMN06252320	public repositories	1987	New Zealand	Oceania	POSSUM	45.08	1133	9	Eu1	SB0130	RD4 deleted	Rdpan deleted	N_RD17 deleted	0	0	1	0
G22457	SAMN06252321	public repositories	2005	New Zealand	Oceania	BOVINE	45.19	1132	20	Eu1	SB0130	RD4 deleted	Rdpan deleted	N_RD17 deleted	0	0	1	0
G22458	SAMN06252322	public repositories	2006	New Zealand	Oceania	BOVINE	162.41	1193	82	Eu1	SB0140	RD4 deleted	Rdpan deleted	N_RD17 deleted	0	0	1	0
G22459	SAMN06252323	public repositories	1998	New Zealand	Oceania	BOVINE	81.42	1188	42	Eu1	SB0140	RD4 deleted	Rdpan deleted	N_RD17 deleted	0	0	1	0
G22460	SAMN06252324	public repositories	2002	New Zealand	Oceania	BOVINE	77	1186	43	Eu1	SB0140	RD4 deleted	Rdpan deleted	N_RD17 deleted	0	0	1	1
G22461	SAMN06252325	public repositories	1999	New Zealand	Oceania	BOVINE	73.29	1189	47	Eu1	SB0140	RD4 deleted	Rdpan deleted	N_RD17 deleted	1	1	1	0
G22462	SAMN06252326	public repositories	2001	New Zealand	Oceania	BOVINE	73.84	1187	52	Eu1	SB0140	RD4 deleted	Rdpan deleted	N_RD17 deleted	1	1	1	0
G22463	SAMN06252327	public repositories	2002	New Zealand	Oceania	FERRET	72.75	1157	43	Eu1	SB1504	RD4 deleted	Rdpan deleted	N_RD17 deleted	0	0	1	0
G22464	SAMN06252328	public repositories	1991	New Zealand	Oceania	BOVINE	76.35	1151	45	Eu1	SB1504	RD4 deleted	Rdpan deleted	N_RD17 deleted	0	0	1	0
G22465	SAMN06252329	public repositories	2010	New Zealand	Oceania	BOVINE	51.26	1202	15	Eu1	SB1446	RD4 deleted	Rdpan deleted	N_RD17 deleted	0	0	1	0
G22466	SAMN06252330	public repositories	2001	New Zealand	Oceania	BOVINE	81.47	1194	41	Eu1	SB0140	RD4 deleted	Rdpan deleted	N_RD17 deleted	0	0	1	0
G22467	SAMN06252331	public repositories	2002	New Zealand	Oceania	BOVINE	46.73	1142	13	Eu1	SB0130	RD4 deleted	Rdpan deleted	N_RD17 deleted	0	0	1	0
G22468	SAMN06252332	public repositories	2013	New Zealand	Oceania	BOVINE	97.94	1143	23	Eu1	SB0130	RD4 deleted	Rdpan deleted	N_RD17 deleted	0	0	1	0
G22469	SAMN06252333	public repositories	1993	New Zealand	Oceania	POSSUM	64.49	1155	44	Eu1	SB1504	RD4 deleted	Rdpan deleted	N_RD17 deleted	0	0	1	1
G22470	SAMN06252334	public repositories	1993	New Zealand	Oceania	BOVINE	67.98	1149	43	Eu1	SB1504	RD4 deleted	Rdpan deleted	N_RD17 deleted	0	0	1	0
G22471	SAMN06252335	public repositories	1998	New Zealand	Oceania	FERRET	77.65	1143	55	Eu1	SB1031	RD4 deleted	Rdpan deleted	N_RD17 deleted	0	0	1	0
G22472	SAMN06252336	public repositories	1992	New Zealand	Oceania	POSSUM	65.77	1173	19	Eu1	SB0130	RD4 deleted	Rdpan deleted	N_RD17 deleted	0	0	1	1
G22473	SAMN06252337	public repositories	2008	New Zealand	Oceania	BOVINE	41.94	1152	12	Eu1	SB0130	RD4 deleted	Rdpan deleted	N_RD17 deleted	0	0	1	1
G22474	SAMN06252338	public repositories	1989	New Zealand	Oceania	POSSUM	58.08	1141	13	Eu1	SB0130	RD4 deleted	Rdpan deleted	N_RD17 deleted	0	0	1	1
G22475	SAMN06252339	public repositories	1985	New Zealand	Oceania	POSSUM	92.34	1194	45	Eu1	SB0140	RD4 deleted	Rdpan deleted	N_RD17 deleted	1	1	1	0
G22476	SAMN06252340	public repositories	2007	New Zealand	Oceania	BOVINE	49.13	1154	15	Eu1	SB0130	RD4 deleted	Rdpan deleted	N_RD17 deleted	0	0	1	1
G22477	SAMN06252341	public repositories	2004	New Zealand	Oceania	BOVINE	71.37	1153	45	Eu1	SB1504	RD4 deleted	Rdpan deleted	N_RD17 deleted	0	0	1	0
G22478	SAMN06252342	public repositories	1993	New Zealand	Oceania	FERRET	65.55	1185	37	Eu1	SB0140	RD4 deleted	Rdpan deleted	N_RD17 deleted	1	1	1	0
G22479	SAMN06252343	public repositories	2005	New Zealand	Oceania	BOVINE	67.81	1156	42	Eu1	SB1504	RD4 deleted	Rdpan deleted	N_RD17 deleted	0	0	1	0
G22480	SAMN06252344	public repositories	1992	New Zealand	Oceania	BOVINE	63.11	1150	39	Eu1	SB1504	RD4 deleted	Rdpan deleted	N_RD17 deleted	0	0	1	0
G22481	SAMN06252345	public repositories	1996	New Zealand	Oceania	FERRET	75.56	1187	42	Eu1	SB0140	RD4 deleted	Rdpan deleted	N_RD17 deleted	0	0	1	0
G22482	SAMN06252346	public repositories	1997	New Zealand	Oceania	BOVINE	77.28	1147	44	Eu1	SB0140	RD4 deleted	Rdpan deleted	N_RD17 deleted	0	0	1	1
G22483	SAMN06252347	public repositories	1983	New Zealand	Oceania	POSSUM	65.86	1186	48	Eu1	SB0140	RD4 deleted	Rdpan deleted	N_RD17 deleted	0	0	1	0
G22484	SAMN06252348	public repositories	2002	New Zealand	Oceania	BOVINE	78.88	1191	37	Eu1	SB0140	RD4 deleted	Rdpan deleted	N_RD17 deleted	0	0	1	0
G22485	SAMN06252349	public repositories	2004	New Zealand	Oceania	BOVINE	54.83	1154	10	Eu1	SB0130	RD4 deleted	Rdpan deleted	N_RD17 deleted	0	0	1	0
G22486	SAMN06252350	public repositories	1999	New Zealand	Oceania	FERRET	78.96	1186	51	Eu1	SB0140	RD4 deleted	Rdpan deleted	N_RD17 deleted	0	0	1	0
G22487	SAMN06252351	public repositories	2008	New Zealand	Oceania	FERRET	64.11	1150	53	Eu1	SB1504	RD4 deleted	Rdpan deleted	N_RD17 deleted	0	0	1	0
G22488	SAMN06252352	public repositories	2000	New Zealand	Oceania	POSSUM	73.8	1191	38	Eu1	SB0140	RD4 deleted	Rdpan deleted	N_RD17 deleted	0	0	1	0
G22489	SAMN06252353	public repositories	1993	New Zealand	Oceania	BOVINE	68.74	1150	43	Eu1	SB1504	RD4 deleted	Rdpan deleted	N_RD17 deleted	0	0	1	0
G22490	SAMN06252354	public repositories	1999	New Zealand	Oceania	BOVINE	72.52	1160	59	Eu1	SB1504	RD4 deleted	Rdpan deleted	N_RD17 deleted	0	0	1	1
G22491	SAMN06252355	public repositories	1999	New Zealand	Oceania	POSSUM	75.79	1144	49	Eu1	SB0140	RD4 deleted	Rdpan deleted	N_RD17 deleted	0	0	1	0
G22492	SAMN06252356	public repositories	2008	New Zealand	Oceania	BOVINE	80.51	1138	19	Eu1	SB0130	RD4 deleted	Rdpan deleted	N_RD17 deleted	0	0	1	1
G22493	SAMN06252357	public repositories	1989	New Zealand	Oceania	POSSUM	65.31	1186	37	Eu1	SB0140	RD4 deleted	Rdpan deleted	N_RD17 deleted	0	0	1	0
G22494	SAMN06252358	public repositories	1999	New Zealand	Oceania	BOVINE	75.17	1155	48	Eu1	SB1504	RD4 deleted	Rdpan deleted	N_RD17 deleted	0	0	1	0
G22495	SAMN06252359	public repositories	2004	New Zealand	Oceania	BOVINE	74.49	1192	47	Eu1	SB0140	RD4 deleted	Rdpan deleted	N_RD17 deleted	0	0	1	0
G22496	SAMN06252360	public repositories	2003	New Zealand	Oceania	FERRET	67.98	1154	43	Eu1	SB1504	RD4 deleted	Rdpan deleted	N_RD17 deleted	0	0	1	0
G22497	SAMN06252361	public repositories	2007	New Zealand	Oceania	BOVINE	77.51	1182	50	Eu1	SB0140	RD4 deleted	Rdpan deleted	N_RD17 deleted	1	1	1	1
G22498	SAMN06252362	public repositories	2006	New Zealand	Oceania	BOVINE	88.39	1192	39	Eu1	SB0140	RD4 deleted	Rdpan deleted	N_RD17 deleted	0	0	1	1
G22499	SAMN06252363	public repositories	2004	New Zealand	Oceania	BOVINE	75.94	1162	67	Eu1	SB1504	RD4 deleted	Rdpan deleted	N_RD17 deleted	0	0	1	0
G22500	SAMN06252364	public repositories	2013	New Zealand	Oceania	BOVINE	100.27	1144	26	Eu1	SB0130	RD4 deleted	Rdpan deleted	N_RD17 deleted	0	0	1	0
G22501	SAMN06252365	public repositories	2008	New Zealand	Oceania	BOVINE	80.01	1188	54	Eu1	SB0140	RD4 deleted	Rdpan deleted	N_RD17 deleted	0	0	1	0
G22502	SAMN06252366	public repositories	2004	New Zealand	Oceania	FERRET	76.01	1189	43	Eu1	SB0140	RD4 deleted	Rdpan deleted	N_RD17 deleted	0	0	1	0
G22503	SAMN06252367	public repositories	1988	New Zealand	Oceania	POSSUM	70.71	1189	38	Eu1	SB0140	RD4 deleted	Rdpan deleted	N_RD17 deleted	0	0	1	1
G22504	SAMN06252368	public repositories	1996	New Zealand	Oceania	POSSUM	70.74	1150	42	Eu1	SB1504	RD4 deleted	Rdpan deleted	N_RD17 deleted	0	0	1	0
G22505	SAMN06252369	public repositories	1999	New Zealand	Oceania	POSSUM	71.51	1192	48	Eu1	SB0140	RD4 deleted	Rdpan deleted	N_RD17 deleted	0	0	1	0
G22506	SAMN06252370	public repositories	2009	New Zealand	Oceania	BOVINE	158.24	1165	75	Eu1	New pattern	RD4 deleted	Rdpan deleted	N_RD17 deleted	0	0	1	0
G22507	SAMN06252371	public repositories	1985	New Zealand	Oceania	POSSUM	58.4	1147	16	Eu1	SB0130	RD4 deleted	Rdpan deleted	N_RD17 deleted	0	0	1	0
G22508	SAMN06252372	public repositories	2009	New Zealand	Oceania	BOVINE	102.53	1146	17	Eu1	SB0130	RD4 deleted	Rdpan deleted	N_RD17 deleted	0	0	1	0
G22509	SAMN06252373	public repositories	1992	New Zealand	Oceania	BOVINE	88.2	1191	50	Eu1	SB0140	RD4 deleted	Rdpan deleted	N_RD17 deleted	0	0	1	0
G22510	SAMN06252374	public repositories	1998	New Zealand	Oceania	BOVINE	57.66	1139	22	Eu1	SB0130	RD4 deleted	Rdpan deleted	N_RD17 deleted	0	0	1	0
G22511	SAMN06252375	public repositories	1998	New Zealand	Oceania	BOVINE	62.95	1144	46	Eu1	SB1031	RD4 deleted	Rdpan deleted	N_RD17 deleted	0	0	1	0
G22512	SAMN06252376	public repositories	1993	New Zealand	Oceania	BOVINE	66.88	1189	39	Eu1	SB0140	RD4 deleted	Rdpan deleted	N_RD17 deleted	0	0	1	0
G22538	SAMN02567761	public repositories	2007	Uganda	Eastern Africa	chimpanzee	48.44	1121	147	Af2	SB0133	RD4 deleted	Rdpan present	N_RD17 deleted	1	1	1	0
G25367	SAMEA2533642	public repositories	NA	NA	NA	NA	46.74	1186	26	M. caprae	SB0418	RD4 present	Rdpan deleted	N_RD17 present	0	0	0	0
G25431	SAMEA2534133	public repositories	NA	NA	NA	NA	61.23	1211	29	M. caprae	SB1909	RD4 present	Rdpan deleted	N_RD17 present	0	0	0	0
G25462	SAMEA2534440	public repositories	NA	NA	NA	NA	48.74	1115	21	Unknown3	SB0288	RD4 deleted	Rdpan deleted	N_RD17 deleted	0	0	0	0
G25493	SAMEA2534671	public repositories	NA	NA	NA	NA	71.31	1149	30	Unknown2	SB0120	RD4 deleted	Rdpan present	N_RD17 deleted	0	0	0	0
G25499	SAMEA2534701	public repositories	NA	NA	NA	NA	44.98	1136	16	Eu1	SB0267	RD4 deleted	Rdpan deleted	N_RD17 deleted	0	0	0	0
G25501	SAMEA2534708	public repositories	NA	NA	NA	NA	44.87	1166	42	M. caprae	SB0866	RD4 present	Rdpan deleted	N_RD17 present	0	0	0	0
G25545	SAMEA2535318	public repositories	NA	NA	NA	NA	50.79	1147	32	Unknown4	SB0961	RD4 deleted	Rdpan deleted	N_RD17 deleted	0	0	0	0
G26444	SAMEA3721548	public repositories	NA	Ethiopia	Eastern Africa	NA	60.32	1095	594	Af2	SB0303	RD4 deleted	Rdpan present	N_RD17 deleted	0	1	0	0
G27161	SAMN08379767	public repositories	NA	NA	NA	NA	60.92	1162	66	Unknown2	SB0134	RD4 deleted	Rdpan present	N_RD17 deleted	0	0	0	0
G29995	SAMN08732493	public repositories	NA	NA	NA	NA	46.89	1119	22	Eu2	SB0121	RD4 deleted	Rdpan deleted	N_RD17 deleted	0	0	0	0
G36313	SAMN08321046	public repositories	2011	Canada	Northern America	Bos taurus	44.71	1108	12	Eu1	SB0673	RD4 deleted	Rdpan deleted	N_RD17 deleted	0	0	1	0
G36314	SAMN08321055	public repositories	1985	Canada	Northern America	Bison bison athabascae	54.03	1097	20	Eu1	SB0130	RD4 deleted	Rdpan deleted	N_RD17 deleted	1	1	1	0
G36315	SAMN08321034	public repositories	2002	Canada	Northern America	Bos taurus	148.39	1150	42	Eu2	SB0265	RD4 deleted	Rdpan deleted	N_RD17 deleted	1	1	1	0
G36316	SAMN08321035	public repositories	2006	Canada	Northern America	elk	213.66	1197	31	Eu1	SB0140	RD4 deleted	Rdpan deleted	N_RD17 deleted	1	1	1	0
G36317	SAMN08321029	public repositories	2008	Canada	Northern America	Bos taurus	787.68	1205	46	Eu1	SB1071	RD4 deleted	Rdpan deleted	N_RD17 deleted	1	1	1	0
G36318	SAMEA3257662	public repositories	NA	NA	NA	NA	287.3	1192	42	Eu1	SB0140	RD4 deleted	Rdpan deleted	N_RD17 deleted	0	0	0	0
G36378	SAMN06847571	public repositories	NA	Spain	Southern Europe	bos taurus	36.19	1153	20	Unknown2	SB0120	RD4 deleted	6	N_RD17 deleted	1	1	0	0
G36379	SAMN06847570	public repositories	NA	Spain	Southern Europe	bos taurus	28.43	1142	18	Unknown2	SB0120	RD4 deleted	4	N_RD17 deleted	1	1	0	0
G36380	SAMN06847569	public repositories	NA	Spain	Southern Europe	bos taurus	55.6	1120	18	Unknown2	SB0828	RD4 deleted	Rdpan present	N_RD17 deleted	1	1	0	0
G36381	SAMN06847568	public repositories	NA	Spain	Southern Europe	bos taurus	57.23	1121	22	Unknown2	SB0828	RD4 deleted	Rdpan present	N_RD17 deleted	1	1	0	0
G36382	SAMN06847567	public repositories	NA	Spain	Southern Europe	bos taurus	52.65	1120	14	Unknown2	SB0828	RD4 deleted	Rdpan present	N_RD17 deleted	1	1	0	0
G36383	SAMN06847566	public repositories	NA	Spain	Southern Europe	bos taurus	47.63	1120	15	Unknown2	SB0828	RD4 deleted	Rdpan present	N_RD17 deleted	1	1	0	0
G36384	SAMN06847565	public repositories	NA	Spain	Southern Europe	bos taurus	60.3	1124	18	Unknown2	SB0828	RD4 deleted	Rdpan present	N_RD17 deleted	1	1	0	0
G36385	SAMN06847550	public repositories	NA	Eritrea	Eastern Africa	bos taurus	41.56	1165	17	Unknown2	SB0134	RD4 deleted	Rdpan present	N_RD17 deleted	1	1	0	0
G36386	SAMN06847549	public repositories	NA	Eritrea	Eastern Africa	bos taurus	24.75	1145	14	Unknown2	SB0120	RD4 deleted	Rdpan present	N_RD17 deleted	1	1	0	0
G36387	SAMN06847548	public repositories	NA	Eritrea	Eastern Africa	bos taurus	38.83	1164	8	Unknown2	SB0134	RD4 deleted	Rdpan present	N_RD17 deleted	1	1	0	0
G36388	SAMN06847547	public repositories	NA	Eritrea	Eastern Africa	bos taurus	17.96	1124	13	Unknown2	SB0134	RD4 deleted	Rdpan present	N_RD17 deleted	1	1	0	0
G36389	SAMN06847546	public repositories	NA	Eritrea	Eastern Africa	bos taurus	26.1	1141	18	Unknown2	SB0120	RD4 deleted	Rdpan present	N_RD17 deleted	1	1	0	0
G36390	SAMN06847545	public repositories	NA	Eritrea	Eastern Africa	bos taurus	26.36	1142	9	Unknown2	SB0120	RD4 deleted	Rdpan present	N_RD17 deleted	1	1	0	0
G36391	SAMN06847544	public repositories	NA	Eritrea	Eastern Africa	bos taurus	33.91	1152	12	Unknown2	SB0120	RD4 deleted	Rdpan present	N_RD17 deleted	1	1	0	0
G36392	SAMN06847543	public repositories	NA	Eritrea	Eastern Africa	bos taurus	21.92	1142	11	Unknown2	SB0948	RD4 deleted	Rdpan present	N_RD17 deleted	1	1	0	0
G36393	SAMN06847542	public repositories	NA	Eritrea	Eastern Africa	bos taurus	18.33	1131	6	Unknown2	SB0134	RD4 deleted	Rdpan present	N_RD17 deleted	1	1	0	0
G36394	SAMN06847541	public repositories	NA	Eritrea	Eastern Africa	bos taurus	35.44	1143	10	Unknown2	SB0120	RD4 deleted	Rdpan present	N_RD17 deleted	1	1	0	0
G36395	SAMN06847540	public repositories	NA	Eritrea	Eastern Africa	bos taurus	18.55	1132	10	Unknown2	SB0120	RD4 deleted	Rdpan present	N_RD17 deleted	1	1	0	0
G36396	SAMN06847539	public repositories	NA	Eritrea	Eastern Africa	bos taurus	27.25	1155	11	Unknown2	SB0120	RD4 deleted	Rdpan present	N_RD17 deleted	1	1	0	0
G36397	SAMN06847538	public repositories	NA	Eritrea	Eastern Africa	bos taurus	21.21	1133	8	Unknown2	SB0120	RD4 deleted	Rdpan present	N_RD17 deleted	1	1	0	0
G36398	SAMN06847537	public repositories	NA	Eritrea	Eastern Africa	bos taurus	20.37	1142	18	Unknown2	SB0120	RD4 deleted	Rdpan present	N_RD17 deleted	1	1	0	0
G36399	SAMN06847536	public repositories	NA	Ethiopia	Eastern Africa	bos taurus	50.71	1157	14	Unknown2	SB1517	RD4 deleted	Rdpan present	N_RD17 deleted	1	1	0	0
G36400	SAMN06847535	public repositories	NA	Ethiopia	Eastern Africa	bos taurus	38.08	1154	12	Unknown2	SB1517	RD4 deleted	Rdpan present	N_RD17 deleted	1	1	0	0
G36401	SAMN03288261	public repositories	2010	Brazil	South America	Bovine	585.51	1191	43	Eu2	SB0121	RD4 deleted	Rdpan deleted	N_RD17 deleted	1	1	1	0
G36402	SAMN06856014	public repositories	2015	Mexico	Central America	Bos taurus	39.28	1139	22	Eu2	SB1345	RD4 deleted	Rdpan deleted	N_RD17 deleted	1	1	1	0
G36403	SAMN06856015	public repositories	2015	Mexico	Central America	Bos taurus	35.37	1139	19	Eu2	SB1345	RD4 deleted	Rdpan deleted	N_RD17 deleted	1	1	1	1
G36404	SAMN06856054	public repositories	2015	Mexico	Central America	Bos taurus	46.03	1124	46	Eu1	SB0145	RD4 deleted	Rdpan deleted	N_RD17 deleted	0	0	1	1
G36405	SAMN06856055	public repositories	2015	Mexico	Central America	Bos taurus	50.23	1150	18	Eu1	SB1758	RD4 deleted	Rdpan deleted	N_RD17 deleted	1	1	1	0
G36406	SAMN06856052	public repositories	2015	Mexico	Central America	Bos taurus	32.37	1136	4	Eu1	SB0145	RD4 deleted	Rdpan deleted	N_RD17 deleted	0	0	1	0
G36407	SAMN06856053	public repositories	2015	Mexico	Central America	Bos taurus	53.35	1141	25	Eu1	SB1040	RD4 deleted	Rdpan deleted	N_RD17 deleted	0	0	1	1
G36408	SAMN06856050	public repositories	2015	Mexico	Central America	Bos taurus	35.93	1137	16	Eu1	SB0145	RD4 deleted	Rdpan deleted	N_RD17 deleted	0	0	1	0
G36409	SAMN06856051	public repositories	2015	Mexico	Central America	Bos taurus	53.98	1144	20	Eu1	SB0145	RD4 deleted	Rdpan deleted	N_RD17 deleted	0	0	1	0
G36410	SAMN06856048	public repositories	2015	Mexico	Central America	Bos taurus	38.93	1148	14	Eu1	SB0145	RD4 deleted	Rdpan deleted	N_RD17 deleted	0	0	1	0
G36411	SAMN06856049	public repositories	2015	Mexico	Central America	Bos taurus	54.24	1148	18	Eu1	SB1040	RD4 deleted	Rdpan deleted	N_RD17 deleted	0	0	1	0
G36412	SAMN06856046	public repositories	2015	Mexico	Central America	Bos taurus	52.56	1141	16	Eu1	SB0145	RD4 deleted	Rdpan deleted	N_RD17 deleted	0	0	1	1
G36413	SAMN06856047	public repositories	2015	Mexico	Central America	Bos taurus	43.47	1143	18	Eu1	SB0145	RD4 deleted	Rdpan deleted	N_RD17 deleted	0	0	1	1
G36414	SAMN06855968	public repositories	2015	Mexico	Central America	Bos taurus	45.64	1152	16	Eu1	SB1040	RD4 deleted	Rdpan deleted	N_RD17 deleted	0	0	1	0
G36415	SAMN06855969	public repositories	2015	Mexico	Central America	Bos taurus	51.34	1152	13	Eu1	SB1040	RD4 deleted	Rdpan deleted	N_RD17 deleted	0	0	1	1
G36416	SAMN06856010	public repositories	2015	Mexico	Central America	Bos taurus	47.21	1153	18	Eu1	SB1040	RD4 deleted	Rdpan deleted	N_RD17 deleted	0	0	1	1
G36417	SAMN06855996	public repositories	2015	Mexico	Central America	Bos taurus	53.9	1146	20	Eu1	SB1040	RD4 deleted	Rdpan deleted	N_RD17 deleted	0	0	1	0
G36418	SAMN06856011	public repositories	2015	Mexico	Central America	Bos taurus	45.57	1143	11	Eu1	SB1040	RD4 deleted	Rdpan deleted	N_RD17 deleted	0	0	1	0
G36419	SAMN06856012	public repositories	2015	Mexico	Central America	Bos taurus	46.87	1144	21	Eu1	SB0145	RD4 deleted	Rdpan deleted	N_RD17 deleted	0	0	1	0
G36420	SAMN06856045	public repositories	2015	Mexico	Central America	Bos taurus	47.34	1154	17	Eu1	SB0145	RD4 deleted	Rdpan deleted	N_RD17 deleted	1	1	1	0
G36421	SAMN06856044	public repositories	2015	Mexico	Central America	Bos taurus	47.3	1147	19	Eu1	SB0145	RD4 deleted	Rdpan deleted	N_RD17 deleted	0	0	1	0
G36422	SAMN06856013	public repositories	2015	Mexico	Central America	Bos taurus	43.7	1147	23	Eu1	SB0145	RD4 deleted	Rdpan deleted	N_RD17 deleted	0	0	1	0
G36423	SAMN06856041	public repositories	2015	Mexico	Central America	Bos taurus	46.51	1143	15	Eu1	SB0145	RD4 deleted	Rdpan deleted	N_RD17 deleted	0	0	1	0
G36424	SAMN06856040	public repositories	2015	Mexico	Central America	Bos taurus	44.09	1139	21	Eu1	SB1040	RD4 deleted	Rdpan deleted	N_RD17 deleted	0	0	1	0
G36425	SAMN06856043	public repositories	2015	Mexico	Central America	Bos taurus	50.71	1126	57	Eu1	SB0145	RD4 deleted	Rdpan deleted	N_RD17 deleted	0	0	1	0
G36426	SAMN06856042	public repositories	2015	Mexico	Central America	Bos taurus	47.15	1143	17	Eu1	SB0145	RD4 deleted	Rdpan deleted	N_RD17 deleted	0	0	1	0
G36427	SAMN06856037	public repositories	2015	Mexico	Central America	Bos taurus	52.04	1156	24	Eu1	SB0145	RD4 deleted	Rdpan deleted	N_RD17 deleted	0	0	1	0
G36428	SAMN06856036	public repositories	2015	Mexico	Central America	Bos taurus	36.35	1142	13	Eu1	SB0145	RD4 deleted	Rdpan deleted	N_RD17 deleted	0	0	1	0
G36429	SAMN06856039	public repositories	2015	Mexico	Central America	Bos taurus	54.85	1142	21	Eu1	SB0145	RD4 deleted	Rdpan deleted	N_RD17 deleted	0	0	1	0
G36430	SAMN06856038	public repositories	2015	Mexico	Central America	Bos taurus	49.01	1147	21	Eu1	SB0145	RD4 deleted	Rdpan deleted	N_RD17 deleted	0	0	1	0
G36431	SAMN06856007	public repositories	2015	Mexico	Central America	Bos taurus	56.97	1152	20	Eu1	SB0145	RD4 deleted	Rdpan deleted	N_RD17 deleted	0	0	1	1
G36432	SAMN06856008	public repositories	2015	Mexico	Central America	Bos taurus	42.8	1146	20	Eu1	SB0145	RD4 deleted	Rdpan deleted	N_RD17 deleted	0	0	1	0
G36433	SAMN06856009	public repositories	2015	Mexico	Central America	Bos taurus	40.53	1102	103	Eu1	SB0145	RD4 deleted	Rdpan deleted	N_RD17 deleted	0	0	1	0
G36434	SAMN06855930	public repositories	2015	Mexico	Central America	Bos taurus	51.17	1144	21	Eu1	SB0327	RD4 deleted	Rdpan deleted	N_RD17 deleted	0	0	1	0
G36435	SAMN06855931	public repositories	2015	Mexico	Central America	Bos taurus	56.09	1143	29	Eu1	SB0327	RD4 deleted	Rdpan deleted	N_RD17 deleted	0	0	1	0
G36436	SAMN06855932	public repositories	2015	Mexico	Central America	Bos taurus	41.78	1143	19	Eu1	SB0145	RD4 deleted	Rdpan deleted	N_RD17 deleted	0	0	1	0
G36437	SAMN06855933	public repositories	2015	Mexico	Central America	Bos taurus	52.74	1098	125	Eu1	SB0145	RD4 deleted	Rdpan deleted	N_RD17 deleted	1	1	1	0
G36438	SAMN06855926	public repositories	2015	Mexico	Central America	Bos taurus	48.56	1144	25	Eu1	SB0140	RD4 deleted	Rdpan deleted	N_RD17 deleted	1	1	1	1
G36439	SAMN06855927	public repositories	2015	Mexico	Central America	Bos taurus	53.96	1140	25	Eu1	SB0145	RD4 deleted	Rdpan deleted	N_RD17 deleted	1	1	1	0
G36440	SAMN06855928	public repositories	2015	Mexico	Central America	Bos taurus	48.49	1147	27	Eu1	SB0145	RD4 deleted	Rdpan deleted	N_RD17 deleted	0	0	1	0
G36441	SAMN06855929	public repositories	2015	Mexico	Central America	Bos taurus	46.23	1142	26	Eu1	SB0145	RD4 deleted	Rdpan deleted	N_RD17 deleted	0	0	1	0
G36442	SAMN06855934	public repositories	2015	Mexico	Central America	Bos taurus	38.08	1145	20	Eu1	SB0145	RD4 deleted	Rdpan deleted	N_RD17 deleted	0	0	1	0
G36443	SAMN06855935	public repositories	2015	Mexico	Central America	Bos taurus	52.17	1144	21	Eu1	SB1040	RD4 deleted	Rdpan deleted	N_RD17 deleted	0	0	1	0
G36444	SAMN06856074	public repositories	2011	Mexico	Central America	Homo sapiens	53.64	1147	22	Eu1	SB1040	RD4 deleted	Rdpan deleted	N_RD17 deleted	0	0	1	0
G36445	SAMN06856075	public repositories	2012	Mexico	Central America	Homo sapiens	51.58	1146	22	Eu1	SB0145	RD4 deleted	Rdpan deleted	N_RD17 deleted	0	0	1	1
G36446	SAMN06855963	public repositories	2015	Mexico	Central America	Bos taurus	46.19	1158	17	Eu1	SB0145	RD4 deleted	Rdpan deleted	N_RD17 deleted	0	0	1	0
G36447	SAMN06856066	public repositories	2015	Mexico	Central America	Bos taurus	49.75	1150	22	Eu1	SB1040	RD4 deleted	Rdpan deleted	N_RD17 deleted	0	0	1	0
G36448	SAMN06856067	public repositories	2015	Mexico	Central America	Bos taurus	59.52	1150	17	Eu1	SB1040	RD4 deleted	Rdpan deleted	N_RD17 deleted	0	0	1	0
G36449	SAMN06856068	public repositories	2015	Mexico	Central America	Bos taurus	59.56	1153	21	Eu1	SB1619	RD4 deleted	Rdpan deleted	N_RD17 deleted	0	0	1	0
G36450	SAMN06856069	public repositories	2015	Mexico	Central America	Bos taurus	41.76	1143	19	Eu1	SB1040	RD4 deleted	Rdpan deleted	N_RD17 deleted	0	0	1	0
G36451	SAMN06856070	public repositories	2015	Mexico	Central America	Bos taurus	45.23	1154	17	Eu1	SB0145	RD4 deleted	Rdpan deleted	N_RD17 deleted	0	0	1	1
G36452	SAMN06856071	public repositories	2011	Mexico	Central America	Homo sapiens	52.48	1150	18	Eu1	SB0145	RD4 deleted	Rdpan deleted	N_RD17 deleted	0	0	1	0
G36453	SAMN06856072	public repositories	2011	Mexico	Central America	Homo sapiens	50.17	1147	20	Eu1	SB0145	RD4 deleted	Rdpan deleted	N_RD17 deleted	0	0	1	0
G36454	SAMN06856073	public repositories	2011	Mexico	Central America	Homo sapiens	50.01	1142	9	Eu1	SB0145	RD4 deleted	Rdpan deleted	N_RD17 deleted	1	1	1	0
G36455	SAMN06855961	public repositories	2015	Mexico	Central America	Bos taurus	58.04	1151	22	Eu1	SB1040	RD4 deleted	Rdpan deleted	N_RD17 deleted	0	0	1	0
G36456	SAMN06855960	public repositories	2015	Mexico	Central America	Bos taurus	52.92	1148	16	Eu1	SB1040	RD4 deleted	Rdpan deleted	N_RD17 deleted	0	0	1	1
G36457	SAMN06855959	public repositories	2015	Mexico	Central America	Bos taurus	42.44	1144	23	Eu1	SB0145	RD4 deleted	Rdpan deleted	N_RD17 deleted	0	0	1	0
G36458	SAMN06855958	public repositories	2015	Mexico	Central America	Bos taurus	51.21	1113	75	Eu1	SB1040	RD4 deleted	Rdpan deleted	N_RD17 deleted	0	0	1	0
G36459	SAMN06855999	public repositories	2015	Mexico	Central America	Bos taurus	44.85	1151	17	Eu1	SB1040	RD4 deleted	Rdpan deleted	N_RD17 deleted	0	0	1	0
G36460	SAMN06855957	public repositories	2015	Mexico	Central America	Bos taurus	43.62	1145	15	Eu1	SB0145	RD4 deleted	Rdpan deleted	N_RD17 deleted	0	0	1	0
G36461	SAMN06855956	public repositories	2015	Mexico	Central America	Bos taurus	48.04	1146	21	Eu1	SB0145	RD4 deleted	Rdpan deleted	N_RD17 deleted	0	0	1	1
G36462	SAMN06855937	public repositories	2015	Mexico	Central America	Bos taurus	38.79	1147	17	Eu1	SB0986	RD4 deleted	Rdpan deleted	N_RD17 deleted	0	0	1	0
G36463	SAMN06855936	public repositories	2015	Mexico	Central America	Bos taurus	59.15	1141	23	Eu1	SB0145	RD4 deleted	Rdpan deleted	N_RD17 deleted	0	0	1	0
G36464	SAMN06855939	public repositories	2015	Mexico	Central America	Bos taurus	39.46	1142	14	Eu1	SB0145	RD4 deleted	Rdpan deleted	N_RD17 deleted	0	0	1	0
G36465	SAMN06855938	public repositories	2015	Mexico	Central America	Bos taurus	52.45	1142	29	Eu1	SB1040	RD4 deleted	Rdpan deleted	N_RD17 deleted	0	0	1	0
G36466	SAMN06855941	public repositories	2015	Mexico	Central America	Bos taurus	44.98	1148	17	Eu1	SB1040	RD4 deleted	Rdpan deleted	N_RD17 deleted	0	0	1	0
G36467	SAMN06855940	public repositories	2015	Mexico	Central America	Bos taurus	49.93	1138	23	Eu1	SB1040	RD4 deleted	Rdpan deleted	N_RD17 deleted	0	0	1	0
G36468	SAMN06855943	public repositories	2015	Mexico	Central America	Bos taurus	22.37	1121	9	Eu1	SB0145	RD4 deleted	Rdpan deleted	N_RD17 deleted	0	0	1	0
G36469	SAMN06855942	public repositories	2015	Mexico	Central America	Bos taurus	38.14	1149	10	Eu1	SB0145	RD4 deleted	Rdpan deleted	N_RD17 deleted	0	0	1	0
G36470	SAMN06855945	public repositories	2015	Mexico	Central America	Bos taurus	40.16	1147	21	Eu1	SB1040	RD4 deleted	Rdpan deleted	N_RD17 deleted	0	0	1	0
G36471	SAMN06855944	public repositories	2015	Mexico	Central America	Bos taurus	47.82	1144	20	Eu1	SB0145	RD4 deleted	Rdpan deleted	N_RD17 deleted	0	0	1	0
G36472	SAMN06856063	public repositories	2015	Mexico	Central America	Bos taurus	48.32	1146	20	Eu1	SB1040	RD4 deleted	Rdpan deleted	N_RD17 deleted	0	0	1	0
G36473	SAMN06856062	public repositories	2015	Mexico	Central America	Bos taurus	43.01	1101	140	Eu1	SB0145	RD4 deleted	Rdpan deleted	N_RD17 deleted	0	0	1	1
G36474	SAMN06856061	public repositories	2015	Mexico	Central America	Bos taurus	44.69	1143	19	Eu1	SB0145	RD4 deleted	Rdpan deleted	N_RD17 deleted	0	0	1	0
G36475	SAMN06856060	public repositories	2015	Mexico	Central America	Bos taurus	44.41	1149	17	Eu1	SB1040	RD4 deleted	Rdpan deleted	N_RD17 deleted	0	0	1	0
G36476	SAMN06856059	public repositories	2015	Mexico	Central America	Bos taurus	60.69	1107	117	Eu1	SB0145	RD4 deleted	Rdpan deleted	N_RD17 deleted	1	1	1	1
G36477	SAMN06856058	public repositories	2015	Mexico	Central America	Bos taurus	48.28	1136	17	Eu1	SB0145	RD4 deleted	Rdpan deleted	N_RD17 deleted	0	0	1	0
G36478	SAMN06856057	public repositories	2015	Mexico	Central America	Bos taurus	25.75	1132	11	Eu1	SB0145	RD4 deleted	Rdpan deleted	N_RD17 deleted	0	0	1	1
G36479	SAMN06856056	public repositories	2015	Mexico	Central America	Bos taurus	43.24	1144	15	Eu1	SB0145	RD4 deleted	Rdpan deleted	N_RD17 deleted	0	0	1	0
G36480	SAMN06856065	public repositories	2015	Mexico	Central America	Bos taurus	36.04	1150	14	Eu1	SB0145	RD4 deleted	Rdpan deleted	N_RD17 deleted	0	0	1	1
G36481	SAMN06856064	public repositories	2015	Mexico	Central America	Bos taurus	37.83	1142	20	Eu1	SB0145	RD4 deleted	Rdpan deleted	N_RD17 deleted	0	0	1	1
G36482	SAMN06855965	public repositories	2015	Mexico	Central America	Bos taurus	55.5	1141	22	Eu1	SB0145	RD4 deleted	Rdpan deleted	N_RD17 deleted	0	0	1	1
G36483	SAMN06855964	public repositories	2015	Mexico	Central America	Bos taurus	45.29	1150	17	Eu1	SB0145	RD4 deleted	Rdpan deleted	N_RD17 deleted	0	0	1	0
G36484	SAMN06855916	public repositories	2015	Mexico	Central America	Bos taurus	27.21	1148	13	Eu1	SB0145	RD4 deleted	Rdpan deleted	N_RD17 deleted	0	0	1	1
G36485	SAMN06855917	public repositories	2015	Mexico	Central America	Bos taurus	29.37	1142	14	Eu1	SB0145	RD4 deleted	Rdpan deleted	N_RD17 deleted	0	0	1	0
G36486	SAMN06855918	public repositories	2015	Mexico	Central America	Bos taurus	34.8	1148	17	Eu1	SB0145	RD4 deleted	Rdpan deleted	N_RD17 deleted	0	0	1	1
G36487	SAMN06855919	public repositories	2015	Mexico	Central America	Bos taurus	41.55	1157	19	Eu1	SB0145	RD4 deleted	Rdpan deleted	N_RD17 deleted	0	0	1	0
G36488	SAMN06855920	public repositories	2015	Mexico	Central America	Bos taurus	32.15	1154	13	Eu1	SB0145	RD4 deleted	Rdpan deleted	N_RD17 deleted	0	0	1	0
G36489	SAMN06855921	public repositories	2015	Mexico	Central America	Bos taurus	35.96	1144	14	Eu1	SB0145	RD4 deleted	Rdpan deleted	N_RD17 deleted	0	0	1	0
G36490	SAMN06855922	public repositories	2015	Mexico	Central America	Bos taurus	30.86	1128	14	Eu1	SB0145	RD4 deleted	Rdpan deleted	N_RD17 deleted	0	0	1	0
G36491	SAMN06855923	public repositories	2015	Mexico	Central America	Bos taurus	50.7	1140	23	Eu1	SB0145	RD4 deleted	Rdpan deleted	N_RD17 deleted	0	0	1	0
G36492	SAMN06855924	public repositories	2015	Mexico	Central America	Bos taurus	44.41	1139	19	Eu1	SB1040	RD4 deleted	Rdpan deleted	N_RD17 deleted	0	0	1	0
G36493	SAMN06855925	public repositories	2015	Mexico	Central America	Bos taurus	43.84	1143	15	Eu1	SB1040	RD4 deleted	Rdpan deleted	N_RD17 deleted	0	0	1	0
G36494	SAMN06855998	public repositories	2015	Mexico	Central America	Bos taurus	50.31	1147	23	Eu1	SB1040	RD4 deleted	Rdpan deleted	N_RD17 deleted	0	0	1	0
G36495	SAMN06855948	public repositories	2015	Mexico	Central America	Bos taurus	49.12	1147	18	Eu1	SB0145	RD4 deleted	Rdpan deleted	N_RD17 deleted	0	0	1	0
G36496	SAMN06855949	public repositories	2015	Mexico	Central America	Bos taurus	49.8	1146	16	Eu1	SB0145	RD4 deleted	Rdpan deleted	N_RD17 deleted	0	0	1	0
G36497	SAMN06855946	public repositories	2015	Mexico	Central America	Bos taurus	45.36	1148	19	Eu1	SB1040	RD4 deleted	Rdpan deleted	N_RD17 deleted	0	0	1	0
G36498	SAMN06855947	public repositories	2015	Mexico	Central America	Bos taurus	45.91	1150	23	Eu1	SB1040	RD4 deleted	Rdpan deleted	N_RD17 deleted	0	0	1	0
G36499	SAMN06855952	public repositories	2015	Mexico	Central America	Bos taurus	44.14	1144	12	Eu1	SB1040	RD4 deleted	Rdpan deleted	N_RD17 deleted	0	0	1	0
G36500	SAMN06855953	public repositories	2015	Mexico	Central America	Bos taurus	51.4	1157	16	Eu1	SB1040	RD4 deleted	Rdpan deleted	N_RD17 deleted	0	0	1	0
G36501	SAMN06855950	public repositories	2015	Mexico	Central America	Bos taurus	45.45	1143	20	Eu1	SB0145	RD4 deleted	Rdpan deleted	N_RD17 deleted	0	0	1	0
G36502	SAMN06855951	public repositories	2015	Mexico	Central America	Bos taurus	39.76	1143	28	Eu1	SB0145	RD4 deleted	Rdpan deleted	N_RD17 deleted	0	0	1	0
G36503	SAMN06855954	public repositories	2015	Mexico	Central America	Bos taurus	44.76	1148	16	Eu1	SB0145	RD4 deleted	Rdpan deleted	N_RD17 deleted	0	0	1	0
G36504	SAMN06855955	public repositories	2015	Mexico	Central America	Bos taurus	48.56	1150	20	Eu1	SB1040	RD4 deleted	Rdpan deleted	N_RD17 deleted	0	0	1	0
G36505	SAMN06856003	public repositories	2015	Mexico	Central America	Bos taurus	47.94	1145	20	Eu1	SB0145	RD4 deleted	Rdpan deleted	N_RD17 deleted	0	0	1	0
G36506	SAMN06855966	public repositories	2015	Mexico	Central America	Bos taurus	53.6	1152	29	Eu1	SB0145	RD4 deleted	Rdpan deleted	N_RD17 deleted	0	0	1	1
G36507	SAMN06855967	public repositories	2015	Mexico	Central America	Bos taurus	61.5	1155	21	Eu1	SB0145	RD4 deleted	Rdpan deleted	N_RD17 deleted	0	0	1	0
G36508	SAMN06856086	public repositories	2013	Mexico	Central America	Homo sapiens	42.11	1146	19	Eu1	SB0145	RD4 deleted	Rdpan deleted	N_RD17 deleted	0	0	1	0
G36509	SAMN06856087	public repositories	2013	Mexico	Central America	Homo sapiens	35.32	1145	16	Eu1	SB1040	RD4 deleted	Rdpan deleted	N_RD17 deleted	0	0	1	0
G36510	SAMN06855970	public repositories	2015	Mexico	Central America	Bos taurus	57.32	1144	16	Eu1	SB0145	RD4 deleted	Rdpan deleted	N_RD17 deleted	0	0	1	0
G36511	SAMN06855971	public repositories	2015	Mexico	Central America	Bos taurus	51.42	1154	16	Eu1	SB1040	RD4 deleted	Rdpan deleted	N_RD17 deleted	0	0	1	1
G36512	SAMN06855972	public repositories	2015	Mexico	Central America	Bos taurus	31.78	1136	12	Eu1	SB0145	RD4 deleted	Rdpan deleted	N_RD17 deleted	0	0	1	0
G36513	SAMN06855973	public repositories	2015	Mexico	Central America	Bos taurus	44.47	1146	13	Eu1	SB0145	RD4 deleted	Rdpan deleted	N_RD17 deleted	0	0	1	0
G36514	SAMN06855974	public repositories	2015	Mexico	Central America	Bos taurus	43.41	1151	16	Eu1	SB0145	RD4 deleted	Rdpan deleted	N_RD17 deleted	0	0	1	0
G36515	SAMN06855975	public repositories	2015	Mexico	Central America	Bos taurus	41.66	1145	16	Eu1	SB1040	RD4 deleted	Rdpan deleted	N_RD17 deleted	0	0	1	0
G36516	SAMN06856000	public repositories	2015	Mexico	Central America	Bos taurus	44.6	1117	78	Eu1	SB0145	RD4 deleted	Rdpan deleted	N_RD17 deleted	0	0	1	0
G36517	SAMN06856005	public repositories	2015	Mexico	Central America	Bos taurus	55.2	1144	21	Eu1	SB0145	RD4 deleted	Rdpan deleted	N_RD17 deleted	0	0	1	0
G36518	SAMN06856004	public repositories	2015	Mexico	Central America	Bos taurus	47.9	1148	23	Eu1	SB0145	RD4 deleted	Rdpan deleted	N_RD17 deleted	0	0	1	0
G36519	SAMN06855962	public repositories	2015	Mexico	Central America	Bos taurus	55.39	1140	16	Eu1	SB0145	RD4 deleted	Rdpan deleted	N_RD17 deleted	0	0	1	0
G36520	SAMN06856002	public repositories	2015	Mexico	Central America	Bos taurus	56.46	1150	18	Eu1	SB0145	RD4 deleted	Rdpan deleted	N_RD17 deleted	0	0	1	0
G36521	SAMN06856077	public repositories	2012	Mexico	Central America	Homo sapiens	53.48	1149	21	Eu1	SB1040	RD4 deleted	Rdpan deleted	N_RD17 deleted	0	0	1	0
G36522	SAMN06856076	public repositories	2012	Mexico	Central America	Homo sapiens	57.91	1149	23	Eu1	SB1040	RD4 deleted	Rdpan deleted	N_RD17 deleted	0	0	1	1
G36523	SAMN06856079	public repositories	2012	Mexico	Central America	Homo sapiens	59.23	1145	21	Eu1	SB0145	RD4 deleted	Rdpan deleted	N_RD17 deleted	0	0	1	0
G36524	SAMN06856078	public repositories	2012	Mexico	Central America	Homo sapiens	43.9	1145	25	Eu1	SB0145	RD4 deleted	Rdpan deleted	N_RD17 deleted	0	0	1	0
G36525	SAMN06856081	public repositories	2012	Mexico	Central America	Homo sapiens	35.12	1157	20	Eu1	SB0145	RD4 deleted	Rdpan deleted	N_RD17 deleted	0	0	1	0
G36526	SAMN06856080	public repositories	2012	Mexico	Central America	Homo sapiens	57.99	1150	20	Eu1	SB0145	RD4 deleted	Rdpan deleted	N_RD17 deleted	0	0	1	0
G36527	SAMN06856083	public repositories	2012	Mexico	Central America	Homo sapiens	63.21	1137	17	Eu1	SB0971	RD4 deleted	Rdpan deleted	N_RD17 deleted	0	0	1	1
G36528	SAMN06856082	public repositories	2012	Mexico	Central America	Homo sapiens	49.84	1145	13	Eu1	SB0145	RD4 deleted	Rdpan deleted	N_RD17 deleted	0	0	1	0
G36529	SAMN06856085	public repositories	2012	Mexico	Central America	Homo sapiens	50.04	1147	27	Eu1	SB0145	RD4 deleted	Rdpan deleted	N_RD17 deleted	0	0	1	0
G36530	SAMN06856084	public repositories	2012	Mexico	Central America	Homo sapiens	41.72	1149	17	Eu1	SB1040	RD4 deleted	Rdpan deleted	N_RD17 deleted	0	0	1	0
G36531	SAMN06856001	public repositories	2015	Mexico	Central America	Bos taurus	50.33	1136	19	Eu1	SB0145	RD4 deleted	Rdpan deleted	N_RD17 deleted	0	0	1	0
G36532	SAMN06856030	public repositories	2015	Mexico	Central America	Bos taurus	48.32	1140	14	Eu1	SB0162	RD4 deleted	Rdpan deleted	N_RD17 deleted	0	0	1	0
G36533	SAMN06856031	public repositories	2015	Mexico	Central America	Bos taurus	46.61	1143	21	Eu1	SB0145	RD4 deleted	Rdpan deleted	N_RD17 deleted	0	0	1	0
G36534	SAMN06856032	public repositories	2015	Mexico	Central America	Bos taurus	48.89	1150	16	Eu1	SB0145	RD4 deleted	Rdpan deleted	N_RD17 deleted	0	0	1	0
G36535	SAMN06856033	public repositories	2015	Mexico	Central America	Bos taurus	48.1	1146	13	Eu1	SB0162	RD4 deleted	Rdpan deleted	N_RD17 deleted	0	0	1	0
G36536	SAMN06856026	public repositories	2015	Mexico	Central America	Bos taurus	44.37	1142	18	Eu1	SB1040	RD4 deleted	Rdpan deleted	N_RD17 deleted	0	0	1	0
G36537	SAMN06856027	public repositories	2015	Mexico	Central America	Bos taurus	44.89	1155	19	Eu1	SB0145	RD4 deleted	Rdpan deleted	N_RD17 deleted	1	1	1	1
G36538	SAMN06856028	public repositories	2015	Mexico	Central America	Bos taurus	46.93	1157	13	Eu1	SB0145	RD4 deleted	Rdpan deleted	N_RD17 deleted	0	0	1	0
G36539	SAMN06856029	public repositories	2015	Mexico	Central America	Bos taurus	46.14	1142	15	Eu1	SB0162	RD4 deleted	Rdpan deleted	N_RD17 deleted	0	0	1	0
G36540	SAMN06856034	public repositories	2015	Mexico	Central America	Bos taurus	51.75	1142	17	Eu1	SB1040	RD4 deleted	Rdpan deleted	N_RD17 deleted	0	0	1	0
G36541	SAMN06856035	public repositories	2015	Mexico	Central America	Bos taurus	57.26	1137	22	Eu1	SB0145	RD4 deleted	Rdpan deleted	N_RD17 deleted	0	0	1	0
G36542	SAMN06855997	public repositories	2015	Mexico	Central America	Bos taurus	51.85	1141	22	Eu1	SB1040	RD4 deleted	Rdpan deleted	N_RD17 deleted	0	0	1	1
G36543	SAMN06855985	public repositories	2015	Mexico	Central America	Bos taurus	51.22	1143	18	Eu1	SB1040	RD4 deleted	Rdpan deleted	N_RD17 deleted	0	0	1	0
G36544	SAMN06855984	public repositories	2015	Mexico	Central America	Bos taurus	34.93	1145	16	Eu1	SB0145	RD4 deleted	Rdpan deleted	N_RD17 deleted	0	0	1	0
G36545	SAMN06855981	public repositories	2015	Mexico	Central America	Bos taurus	47.97	1159	16	Eu1	SB1040	RD4 deleted	Rdpan deleted	N_RD17 deleted	0	0	1	0
G36546	SAMN06855980	public repositories	2015	Mexico	Central America	Bos taurus	45.19	1147	17	Eu1	SB1040	RD4 deleted	Rdpan deleted	N_RD17 deleted	0	0	1	0
G36547	SAMN06855983	public repositories	2015	Mexico	Central America	Bos taurus	34.26	1138	15	Eu1	SB1040	RD4 deleted	Rdpan deleted	N_RD17 deleted	0	0	1	0
G36548	SAMN06855982	public repositories	2015	Mexico	Central America	Bos taurus	41.52	1139	15	Eu1	SB2468	RD4 deleted	Rdpan deleted	N_RD17 deleted	0	0	1	0
G36549	SAMN06855977	public repositories	2015	Mexico	Central America	Bos taurus	64.29	1142	20	Eu1	SB0145	RD4 deleted	Rdpan deleted	N_RD17 deleted	0	0	1	0
G36550	SAMN06855976	public repositories	2015	Mexico	Central America	Bos taurus	47.46	1145	19	Eu1	SB1040	RD4 deleted	Rdpan deleted	N_RD17 deleted	0	0	1	0
G36551	SAMN06855979	public repositories	2015	Mexico	Central America	Bos taurus	45.66	1147	16	Eu1	SB1040	RD4 deleted	Rdpan deleted	N_RD17 deleted	0	0	1	0
G36552	SAMN06855978	public repositories	2015	Mexico	Central America	Bos taurus	42.2	1147	16	Eu1	SB1040	RD4 deleted	Rdpan deleted	N_RD17 deleted	0	0	1	0
G36553	SAMN06856006	public repositories	2015	Mexico	Central America	Bos taurus	54.42	1141	17	Eu1	SB0145	RD4 deleted	Rdpan deleted	N_RD17 deleted	0	0	1	0
G36554	SAMN06856019	public repositories	2015	Mexico	Central America	Bos taurus	40.5	1139	19	Eu1	SB0145	RD4 deleted	Rdpan deleted	N_RD17 deleted	0	0	1	0
G36555	SAMN06856018	public repositories	2015	Mexico	Central America	Bos taurus	70.55	1149	25	Eu1	SB0145	RD4 deleted	Rdpan deleted	N_RD17 deleted	0	0	1	0
G36556	SAMN06856017	public repositories	2015	Mexico	Central America	Bos taurus	35.59	1141	18	Eu2	SB2469	RD4 deleted	Rdpan deleted	N_RD17 deleted	1	1	1	0
G36557	SAMN06856016	public repositories	2015	Mexico	Central America	Bos taurus	48.07	1140	25	Eu2	SB1345	RD4 deleted	Rdpan deleted	N_RD17 deleted	1	1	1	0
G36558	SAMN06856023	public repositories	2015	Mexico	Central America	Bos taurus	42.25	1146	16	Eu1	SB1040	RD4 deleted	Rdpan deleted	N_RD17 deleted	0	0	1	0
G36559	SAMN06856022	public repositories	2015	Mexico	Central America	Bos taurus	29.79	1141	12	Eu1	SB1040	RD4 deleted	Rdpan deleted	N_RD17 deleted	0	0	1	0
G36560	SAMN06856021	public repositories	2015	Mexico	Central America	Bos taurus	33.33	1134	14	Eu1	SB0145	RD4 deleted	Rdpan deleted	N_RD17 deleted	0	0	1	0
G36561	SAMN06856020	public repositories	2015	Mexico	Central America	Bos taurus	40.08	1139	34	Eu1	SB0145	RD4 deleted	Rdpan deleted	N_RD17 deleted	0	0	1	0
G36562	SAMN06856025	public repositories	2015	Mexico	Central America	Bos taurus	47.94	1150	22	Eu1	SB0971	RD4 deleted	Rdpan deleted	N_RD17 deleted	0	0	1	0
G36563	SAMN06856024	public repositories	2015	Mexico	Central America	Bos taurus	38.92	1141	10	Eu1	SB1040	RD4 deleted	Rdpan deleted	N_RD17 deleted	0	0	1	0
G36564	SAMN06855994	public repositories	2015	Mexico	Central America	Bos taurus	57.3	1143	22	Eu1	SB0145	RD4 deleted	Rdpan deleted	N_RD17 deleted	1	1	1	0
G36565	SAMN06855995	public repositories	2015	Mexico	Central America	Bos taurus	56.64	1144	13	Eu1	SB1758	RD4 deleted	Rdpan deleted	N_RD17 deleted	1	1	1	0
G36566	SAMN06855992	public repositories	2015	Mexico	Central America	Bos taurus	51.91	1146	18	Eu1	SB1040	RD4 deleted	Rdpan deleted	N_RD17 deleted	0	0	1	0
G36567	SAMN06855993	public repositories	2015	Mexico	Central America	Bos taurus	54.31	1155	15	Eu1	SB1040	RD4 deleted	Rdpan deleted	N_RD17 deleted	0	0	1	0
G36568	SAMN06855990	public repositories	2015	Mexico	Central America	Bos taurus	54.96	1148	26	Eu1	SB0145	RD4 deleted	Rdpan deleted	N_RD17 deleted	0	0	1	0
G36570	SAMN06855988	public repositories	2015	Mexico	Central America	Bos taurus	46.3	1147	23	Eu1	SB0145	RD4 deleted	Rdpan deleted	N_RD17 deleted	0	0	1	1
G36571	SAMN06855989	public repositories	2015	Mexico	Central America	Bos taurus	45.65	1143	21	Eu1	SB0145	RD4 deleted	Rdpan deleted	N_RD17 deleted	0	0	1	0
G36572	SAMN06855986	public repositories	2015	Mexico	Central America	Bos taurus	31.69	1141	14	Eu1	SB0145	RD4 deleted	Rdpan deleted	N_RD17 deleted	0	0	1	0
G36573	SAMN06855987	public repositories	2015	Mexico	Central America	Bos taurus	49.6	1146	24	Eu1	SB0145	RD4 deleted	Rdpan deleted	N_RD17 deleted	0	0	1	0
G36574	SAMEA72475168	public repositories	1998	South Africa	Southern Africa	Panthera leo	139.78	1117	104	Eu2	SB0121	RD4 deleted	Rdpan deleted	N_RD17 deleted	1	1	1	0
G36575	SAMEA72476668	public repositories	1997	South Africa	Southern Africa	Syncerus caffer	168.36	1142	107	Eu1	SB0130	RD4 deleted	Rdpan deleted	N_RD17 deleted	1	1	1	0
G36576	SAMEA72477418	public repositories	1997	South Africa	Southern Africa	Tragelaphus strepsiceros	153.72	1113	126	Eu2	SB0121	RD4 deleted	Rdpan deleted	N_RD17 deleted	1	1	1	0
G36577	SAMEA72478168	public repositories	1999	South Africa	Southern Africa	Syncerus caffer	148.53	1110	121	Eu2	SB0121	RD4 deleted	Rdpan deleted	N_RD17 deleted	1	1	1	0
G36578	SAMEA72478918	public repositories	1998	South Africa	Southern Africa	Syncerus caffer	163.1	1122	126	Eu2	SB0121	RD4 deleted	Rdpan deleted	N_RD17 deleted	1	1	1	0
G36579	SAMEA72479668	public repositories	1999	South Africa	Southern Africa	Syncerus caffer	148.78	1189	120	Eu1	SB1755	RD4 deleted	Rdpan deleted	N_RD17 deleted	1	1	1	1
G36580	SAMEA72481918	public repositories	2003	South Africa	Southern Africa	Bos taurus	35.37	1136	17	Eu1	SB0130	RD4 deleted	Rdpan deleted	N_RD17 deleted	1	1	1	0
G36581	SAMEA72482668	public repositories	1998	South Africa	Southern Africa	Syncerus caffer	162.11	1123	115	Eu2	SB0121	RD4 deleted	Rdpan deleted	N_RD17 deleted	1	1	1	0
G36582	SAMEA72483418	public repositories	1996	South Africa	Southern Africa	Syncerus caffer	146.28	1113	136	Eu2	SB0121	RD4 deleted	Rdpan deleted	N_RD17 deleted	1	1	1	0
G36583	SAMEA72484918	public repositories	2000	South Africa	Southern Africa	Syncerus caffer	152.57	1105	119	Eu2	SB0121	RD4 deleted	Rdpan deleted	N_RD17 deleted	1	1	1	1
G36584	SAMEA72485668	public repositories	2000	South Africa	Southern Africa	Bos taurus	96.78	1152	159	Eu1	SB0267	RD4 deleted	Rdpan deleted	N_RD17 deleted	1	1	1	0
G36585	SAMEA72486418	public repositories	1999	South Africa	Southern Africa	Panthera leo	165.34	1115	128	Eu2	SB0121	RD4 deleted	Rdpan deleted	N_RD17 deleted	1	1	1	0
G36586	SAMEA72487168	public repositories	1998	South Africa	Southern Africa	Panthera leo	150.95	1147	109	Eu1	SB0130	RD4 deleted	Rdpan deleted	N_RD17 deleted	1	1	1	0
G36587	SAMN03776961	public repositories	2014	Uruguay	South America	Bos taurus	54.74	1174	68	Eu1	SB0145	RD4 deleted	Rdpan deleted	N_RD17 deleted	1	1	1	1
G36588	SAMN06628114	public repositories	2015	Uruguay	South America	Bos taurus	61.86	1176	68	Eu1	SB0145	RD4 deleted	Rdpan deleted	N_RD17 deleted	1	1	1	0
G36589	SAMN06627997	public repositories	2015	Uruguay	South America	Bos taurus	90.18	1137	55	Eu1	SB0274	RD4 deleted	Rdpan deleted	N_RD17 deleted	1	1	1	0
G36590	SAMN06628113	public repositories	2014	Uruguay	South America	Bos taurus	47.26	1175	67	Eu1	SB0145	RD4 deleted	Rdpan deleted	N_RD17 deleted	1	1	1	0
G36591	SAMN06628115	public repositories	2008	Uruguay	South America	Bos taurus	72.75	1136	46	Eu1	SB0130	RD4 deleted	Rdpan deleted	N_RD17 deleted	1	1	1	0
G36592	SAMN06628112	public repositories	2014	Uruguay	South America	Bos taurus	69.82	1143	30	Eu1	SB1072	RD4 deleted	Rdpan deleted	N_RD17 deleted	1	1	1	1
G36593	SAMN06628110	public repositories	2014	Uruguay	South America	Bos taurus	31.54	1132	46	Eu1	SB0130	RD4 deleted	Rdpan deleted	N_RD17 deleted	1	1	1	0
G36594	SAMN06628109	public repositories	2015	Uruguay	South America	Bos taurus	28.55	1131	47	Eu1	SB0274	RD4 deleted	Rdpan deleted	N_RD17 deleted	1	1	1	0
G36595	SAMN06627426	public repositories	2015	Uruguay	South America	Bos taurus	87.46	1148	79	Eu1	SB0274	RD4 deleted	Rdpan deleted	N_RD17 deleted	1	1	1	1
G36596	SAMN06627533	public repositories	2014	Uruguay	South America	Bos taurus	49.1	1138	59	Eu1	SB0130	RD4 deleted	Rdpan deleted	N_RD17 deleted	1	1	1	1
G36597	SAMN06627448	public repositories	2015	Uruguay	South America	Bos taurus	47.77	1138	96	Eu1	SB0274	RD4 deleted	Rdpan deleted	N_RD17 deleted	1	1	1	0
G36598	SAMN06627494	public repositories	2015	Uruguay	South America	Bos taurus	17.09	1106	57	Eu1	SB0130	RD4 deleted	Rdpan deleted	N_RD17 deleted	1	1	1	0
G36599	SAMN06627497	public repositories	1998	Uruguay	South America	Bos taurus	24.92	1132	88	Eu1	SB0274	RD4 deleted	Rdpan deleted	N_RD17 deleted	1	1	1	0
G36600	SAMN06627600	public repositories	2015	Uruguay	South America	Bos taurus	22.24	1168	66	Eu1	SB0145	RD4 deleted	Rdpan deleted	N_RD17 deleted	1	1	1	0
G36601	SAMN06627640	public repositories	2015	Uruguay	South America	Bos taurus	35.4	1131	86	Eu1	SB0274	RD4 deleted	Rdpan deleted	N_RD17 deleted	1	1	1	1
G36602	SAMN06627641	public repositories	2015	Uruguay	South America	Bos taurus	49.14	1171	380	Eu1	SB1619	RD4 deleted	Rdpan deleted	N_RD17 deleted	1	1	1	0
G36603	SAMN06627643	public repositories	2015	Uruguay	South America	Bos taurus	86.11	1124	82	Eu1	SB0130	RD4 deleted	Rdpan deleted	N_RD17 deleted	1	1	1	0
G36604	SAMN06627645	public repositories	2015	Uruguay	South America	Bos taurus	50.08	1129	105	Eu1	SB0130	RD4 deleted	Rdpan deleted	N_RD17 deleted	1	1	1	0
G36605	SAMN06627992	public repositories	2010	Uruguay	South America	Bos taurus	46.67	1169	71	Eu1	SB0145	RD4 deleted	Rdpan deleted	N_RD17 deleted	1	1	1	0
G36606	SAMN06627993	public repositories	2008	Uruguay	South America	Bos taurus	18.5	1147	47	Eu1	SB0145	RD4 deleted	Rdpan deleted	N_RD17 deleted	1	1	1	0
G36607	SAMN06627994	public repositories	2010	Uruguay	South America	Bos taurus	88.03	1108	114	Eu1	SB0274	RD4 deleted	Rdpan deleted	N_RD17 deleted	1	1	1	0
G36609	SAMN06627996	public repositories	2005	Uruguay	South America	Bos taurus	26.83	1136	63	Eu1	SB0274	RD4 deleted	Rdpan deleted	N_RD17 deleted	1	1	1	0
G36610	SAMEA1523667	public repositories	NA	Ireland	Northern Europe	NA	108.23	1195	123	Eu1	SB0140	RD4 deleted	Rdpan deleted	N_RD17 deleted	0	0	0	0
G36611	SAMEA1523649	public repositories	NA	Ireland	Northern Europe	NA	95.19	1199	123	Eu1	SB0140	RD4 deleted	Rdpan deleted	N_RD17 deleted	0	0	0	0
G36612	SAMEA1523665	public repositories	NA	Ireland	Northern Europe	NA	65.9	1198	77	Eu1	SB0140	RD4 deleted	Rdpan deleted	N_RD17 deleted	0	0	0	0
G36613	SAMEA1523641	public repositories	NA	Ireland	Northern Europe	NA	68.83	1190	94	Eu1	SB0140	RD4 deleted	Rdpan deleted	N_RD17 deleted	0	0	0	0
G36614	SAMEA1523655	public repositories	NA	Ireland	Northern Europe	NA	98.61	1201	126	Eu1	SB0140	RD4 deleted	Rdpan deleted	N_RD17 deleted	0	0	0	0
G36615	SAMEA1523666	public repositories	NA	Ireland	Northern Europe	NA	85.17	1199	98	Eu1	SB0140	RD4 deleted	Rdpan deleted	N_RD17 deleted	0	0	0	0
G36616	SAMEA1523654	public repositories	NA	Ireland	Northern Europe	NA	71.9	1198	87	Eu1	SB0140	RD4 deleted	Rdpan deleted	N_RD17 deleted	0	0	0	0
G36617	SAMEA1523639	public repositories	NA	Ireland	Northern Europe	NA	124.15	1198	140	Eu1	SB0140	RD4 deleted	Rdpan deleted	N_RD17 deleted	0	0	0	0
G36618	SAMEA1523651	public repositories	NA	Ireland	Northern Europe	NA	67.11	1193	89	Eu1	SB0140	RD4 deleted	Rdpan deleted	N_RD17 deleted	0	0	0	0
G36619	SAMEA1523668	public repositories	NA	Ireland	Northern Europe	NA	97.95	1194	125	Eu1	SB0140	RD4 deleted	Rdpan deleted	N_RD17 deleted	0	0	0	0
G36620	SAMEA1523648	public repositories	NA	Ireland	Northern Europe	NA	78.23	1193	99	Eu1	SB0140	RD4 deleted	Rdpan deleted	N_RD17 deleted	0	0	0	0
G36621	SAMEA1523646	public repositories	NA	Ireland	Northern Europe	NA	91.06	1199	126	Eu1	SB0140	RD4 deleted	Rdpan deleted	N_RD17 deleted	0	0	0	0
G36622	SAMEA1523659	public repositories	NA	Ireland	Northern Europe	NA	77.98	1199	108	Eu1	SB0140	RD4 deleted	Rdpan deleted	N_RD17 deleted	0	0	0	0
G36623	SAMEA1523653	public repositories	NA	Ireland	Northern Europe	NA	109.47	1198	121	Eu1	SB0140	RD4 deleted	Rdpan deleted	N_RD17 deleted	0	0	0	0
G36624	SAMEA1523656	public repositories	NA	Ireland	Northern Europe	NA	117.6	1200	136	Eu1	SB0140	RD4 deleted	Rdpan deleted	N_RD17 deleted	1	1	0	0
G36625	SAMEA1523638	public repositories	NA	Ireland	Northern Europe	NA	87.85	1196	114	Eu1	SB0140	RD4 deleted	Rdpan deleted	N_RD17 deleted	0	0	0	0
G36626	SAMEA1523660	public repositories	NA	Ireland	Northern Europe	NA	124.7	1200	121	Eu1	SB0140	RD4 deleted	Rdpan deleted	N_RD17 deleted	0	0	0	0
G36627	SAMEA1523642	public repositories	NA	Ireland	Northern Europe	NA	123.41	1201	143	Eu1	SB0140	RD4 deleted	Rdpan deleted	N_RD17 deleted	0	0	0	0
G36628	SAMEA1523661	public repositories	NA	Ireland	Northern Europe	NA	99.18	1196	124	Eu1	SB0140	RD4 deleted	Rdpan deleted	N_RD17 deleted	0	0	0	0
G36629	SAMEA1523647	public repositories	NA	Ireland	Northern Europe	NA	94.06	1196	106	Eu1	SB0140	RD4 deleted	Rdpan deleted	N_RD17 deleted	0	0	0	0
G36630	SAMEA1523644	public repositories	NA	Ireland	Northern Europe	NA	104.57	1199	135	Eu1	SB0140	RD4 deleted	Rdpan deleted	N_RD17 deleted	0	0	0	0
G36631	SAMEA1523658	public repositories	NA	Ireland	Northern Europe	NA	77.01	1193	107	Eu1	SB0140	RD4 deleted	Rdpan deleted	N_RD17 deleted	0	0	0	0
G36632	SAMEA1523664	public repositories	NA	Ireland	Northern Europe	NA	106.24	1202	99	Eu1	SB0140	RD4 deleted	Rdpan deleted	N_RD17 deleted	0	0	0	0
G36633	SAMEA1523652	public repositories	NA	Ireland	Northern Europe	NA	87.05	1195	104	Eu1	SB0140	RD4 deleted	Rdpan deleted	N_RD17 deleted	0	0	0	0
G36634	SAMEA1523663	public repositories	NA	Ireland	Northern Europe	NA	95.17	1198	121	Eu1	SB0140	RD4 deleted	Rdpan deleted	N_RD17 deleted	0	0	0	0
G36635	SAMEA1523640	public repositories	NA	Ireland	Northern Europe	NA	111.25	1199	129	Eu1	SB0140	RD4 deleted	Rdpan deleted	N_RD17 deleted	0	0	0	0
G36636	SAMEA1523657	public repositories	NA	Ireland	Northern Europe	NA	91.16	1199	105	Eu1	SB0140	RD4 deleted	Rdpan deleted	N_RD17 deleted	0	0	0	0
G36637	SAMEA1523645	public repositories	NA	Ireland	Northern Europe	NA	68.59	1191	90	Eu1	SB0140	RD4 deleted	Rdpan deleted	N_RD17 deleted	0	0	0	0
G36638	SAMEA1523650	public repositories	NA	Ireland	Northern Europe	NA	93.82	1197	118	Eu1	SB0140	RD4 deleted	Rdpan deleted	N_RD17 deleted	0	0	0	0
G36639	SAMEA1523662	public repositories	NA	Ireland	Northern Europe	NA	108.2	1202	115	Eu1	SB0140	RD4 deleted	Rdpan deleted	N_RD17 deleted	0	0	0	0
G36640	SAMEA1523643	public repositories	NA	Ireland	Northern Europe	NA	73.4	1191	98	Eu1	SB0140	RD4 deleted	Rdpan deleted	N_RD17 deleted	0	0	0	0
G36641	SAMEA4039940	public repositories	2004	Germany	Western Europe	cattle	232.68	1197	26	M. caprae	SB0418	RD4 deleted	Rdpan deleted	N_RD17 present	0	0	1	0
G36642	SAMEA4039941	public repositories	2004	Germany	Western Europe	cattle	197.14	1192	29	M. caprae	SB0418	RD4 deleted	Rdpan deleted	N_RD17 present	0	0	1	0
G36643	SAMEA4039942	public repositories	2004	Germany	Western Europe	cattle	106.93	1191	16	M. caprae	SB0418	RD4 deleted	Rdpan deleted	N_RD17 present	0	0	1	0
G36644	SAMEA4039943	public repositories	2004	Germany	Western Europe	cattle	154.65	1200	17	M. caprae	SB0418	RD4 deleted	Rdpan deleted	N_RD17 present	0	0	1	0
G36645	SAMEA4039944	public repositories	2004	Germany	Western Europe	cattle	168.29	1190	471	M. caprae	SB0418	RD4 deleted	Rdpan deleted	N_RD17 present	1	1	1	1
G36646	SAMEA4039945	public repositories	2004	Germany	Western Europe	cattle	192.17	1197	25	M. caprae	SB0418	RD4 deleted	Rdpan deleted	N_RD17 present	0	0	1	0
G36647	SAMEA4039946	public repositories	2004	Germany	Western Europe	cattle	213.57	1205	19	M. caprae	SB0418	RD4 deleted	Rdpan deleted	N_RD17 present	0	0	1	1
G36648	SAMEA4039947	public repositories	2004	Germany	Western Europe	cattle	239.56	1202	21	M. caprae	SB0418	RD4 deleted	Rdpan deleted	N_RD17 present	0	0	1	0
G36649	SAMEA4039948	public repositories	2004	Germany	Western Europe	cattle	202.41	1202	27	M. caprae	SB0418	RD4 deleted	Rdpan deleted	N_RD17 present	0	0	1	0
G36650	SAMEA4039949	public repositories	2004	Germany	Western Europe	cattle	106.88	1190	22	M. caprae	SB0418	RD4 deleted	Rdpan deleted	N_RD17 present	0	0	1	0
G36651	SAMEA4039950	public repositories	2008	Germany	Western Europe	cattle	157.9	1218	32	M. caprae	SB0418	RD4 present	Rdpan deleted	N_RD17 present	0	0	1	0
G36652	SAMEA4039951	public repositories	2008	Germany	Western Europe	cattle	156.03	1219	28	M. caprae	SB0418	RD4 present	Rdpan deleted	N_RD17 present	0	0	1	0
G36653	SAMEA4039952	public repositories	2008	Germany	Western Europe	cattle	174.37	1219	26	M. caprae	SB0418	RD4 present	Rdpan deleted	N_RD17 present	0	0	1	0
G36654	SAMEA4039953	public repositories	2008	Germany	Western Europe	cattle	190.47	1221	24	M. caprae	SB0418	RD4 present	Rdpan deleted	N_RD17 present	0	0	1	0
G36655	SAMEA4039954	public repositories	2009	Germany	Western Europe	cattle	428.92	1233	46	M. caprae	SB0418	RD4 present	Rdpan deleted	N_RD17 present	0	0	1	0
G36656	SAMEA4039955	public repositories	2009	Germany	Western Europe	cattle	423.36	1233	30	M. caprae	SB0418	RD4 present	Rdpan deleted	N_RD17 present	0	0	1	0
G36657	SAMEA4039956	public repositories	2009	Germany	Western Europe	cattle	427.27	1235	41	M. caprae	SB0418	RD4 present	Rdpan deleted	N_RD17 present	0	0	1	0
G36658	SAMEA4039957	public repositories	2009	Germany	Western Europe	cattle	420.03	1229	49	M. caprae	SB0418	RD4 present	Rdpan deleted	N_RD17 present	0	0	1	0
G36659	SAMEA4039958	public repositories	2009	Germany	Western Europe	cattle	581.04	1237	36	M. caprae	SB0418	RD4 present	Rdpan deleted	N_RD17 present	0	0	1	0
G36660	SAMEA4039959	public repositories	2009	Germany	Western Europe	cattle	430.09	1227	62	M. caprae	SB0418	RD4 present	Rdpan deleted	N_RD17 present	1	1	1	0
G36661	SAMEA4039960	public repositories	2009	Germany	Western Europe	cattle	476.12	1235	44	M. caprae	SB0418	RD4 present	Rdpan deleted	N_RD17 present	0	0	1	0
G36662	SAMEA4039961	public repositories	2009	Germany	Western Europe	cattle	483.09	1235	39	M. caprae	SB0418	RD4 present	Rdpan deleted	N_RD17 present	0	0	1	0
G36663	SAMEA4039962	public repositories	2009	Germany	Western Europe	cattle	484.28	1235	33	M. caprae	SB0418	RD4 present	Rdpan deleted	N_RD17 present	0	0	1	0
G36664	SAMEA4039963	public repositories	2009	Germany	Western Europe	cattle	346.77	1225	36	M. caprae	SB0418	RD4 present	Rdpan deleted	N_RD17 present	0	0	1	0
G36665	SAMEA4039964	public repositories	2009	Germany	Western Europe	cattle	496.93	1237	45	M. caprae	SB0418	RD4 present	Rdpan deleted	N_RD17 present	0	0	1	0
G36666	SAMEA4039965	public repositories	2013	Germany	Western Europe	cattle	182.38	1217	29	M. caprae	SB0418	RD4 present	Rdpan deleted	N_RD17 present	0	0	1	0
G36667	SAMEA4039966	public repositories	2013	Germany	Western Europe	cattle	318.08	1219	43	M. caprae	SB0418	RD4 present	Rdpan deleted	N_RD17 present	0	0	1	0
G36668	SAMEA4039967	public repositories	2013	Germany	Western Europe	cattle	361.37	1225	41	M. caprae	SB0418	RD4 present	Rdpan deleted	N_RD17 present	0	0	1	0
G36669	SAMEA4039968	public repositories	2013	Germany	Western Europe	cattle	288.16	1222	44	M. caprae	SB0418	RD4 present	Rdpan deleted	N_RD17 present	0	0	1	0
G36670	SAMEA4039969	public repositories	2013	Germany	Western Europe	cattle	352.1	1225	40	M. caprae	SB0418	RD4 present	Rdpan deleted	N_RD17 present	0	0	1	0
G36671	SAMEA4039970	public repositories	2013	Germany	Western Europe	cattle	396.45	1235	40	M. caprae	SB0418	RD4 present	Rdpan deleted	N_RD17 present	0	0	1	0
G36672	SAMEA4039971	public repositories	2013	Germany	Western Europe	cattle	409.6	1226	28	M. caprae	SB0418	RD4 present	Rdpan deleted	N_RD17 present	0	0	1	1
G36673	SAMEA4039972	public repositories	2013	Germany	Western Europe	cattle	238.83	1219	23	M. caprae	SB0418	RD4 present	Rdpan deleted	N_RD17 present	0	0	1	0
G36674	SAMEA4039973	public repositories	2013	Germany	Western Europe	cattle	263.72	1222	26	M. caprae	SB0418	RD4 present	Rdpan deleted	N_RD17 present	0	0	1	0
G36675	SAMEA4039974	public repositories	2013	Germany	Western Europe	cattle	243.66	1220	33	M. caprae	SB0418	RD4 present	Rdpan deleted	N_RD17 present	0	0	1	1
G36676	SAMEA4039975	public repositories	2013	Germany	Western Europe	cattle	267.55	1207	25	M. caprae	SB0418	RD4 deleted	Rdpan deleted	N_RD17 present	0	0	1	0
G36677	SAMEA4039976	public repositories	2013	Germany	Western Europe	cattle	137.15	1192	41	M. caprae	SB0418	RD4 deleted	Rdpan deleted	N_RD17 present	0	0	1	0
G36678	SAMEA4039977	public repositories	2013	Germany	Western Europe	cattle	151.57	1200	24	M. caprae	SB0418	RD4 deleted	Rdpan deleted	N_RD17 present	0	0	1	0
G36679	SAMEA4039978	public repositories	2013	Germany	Western Europe	cattle	177.64	1188	231	M. caprae	SB0418	RD4 deleted	Rdpan deleted	N_RD17 present	0	0	1	0
G36680	SAMEA4039979	public repositories	2013	Germany	Western Europe	cattle	257.95	1202	24	M. caprae	SB0418	RD4 deleted	Rdpan deleted	N_RD17 present	0	0	1	0
G36681	SAMEA4039980	public repositories	2014	Germany	Western Europe	cattle	280.4	1198	33	M. caprae	SB0418	RD4 deleted	Rdpan deleted	N_RD17 present	0	0	1	0
G36682	SAMEA4039981	public repositories	2014	Germany	Western Europe	cattle	294.62	1197	28	M. caprae	SB0418	RD4 deleted	Rdpan deleted	N_RD17 present	0	0	1	0
G36683	SAMEA4039982	public repositories	2014	Germany	Western Europe	cattle	270.88	1196	32	M. caprae	SB0418	RD4 deleted	Rdpan deleted	N_RD17 present	0	0	1	0
G36684	SAMEA4039983	public repositories	2014	Germany	Western Europe	cattle	296.63	1198	26	M. caprae	SB0418	RD4 deleted	Rdpan deleted	N_RD17 present	0	0	1	0
G36685	SAMEA4039984	public repositories	2014	Germany	Western Europe	cattle	147.72	1195	24	M. caprae	SB0418	RD4 deleted	Rdpan deleted	N_RD17 present	0	0	1	0
G36686	SAMEA4039985	public repositories	2014	Germany	Western Europe	cattle	272.82	1196	26	M. caprae	SB0418	RD4 deleted	Rdpan deleted	N_RD17 present	0	0	1	1
G36687	SAMEA4039986	public repositories	2014	Germany	Western Europe	cattle	159.06	1195	22	M. caprae	SB0418	RD4 deleted	Rdpan deleted	N_RD17 present	0	0	1	0
G36688	SAMEA4039987	public repositories	2014	Germany	Western Europe	cattle	262.78	1196	30	M. caprae	SB0418	RD4 deleted	Rdpan deleted	N_RD17 present	0	0	1	0
G36689	SAMEA4039988	public repositories	2014	Germany	Western Europe	cattle	163.26	1215	31	M. caprae	SB0418	RD4 present	Rdpan deleted	N_RD17 present	0	0	1	0
G36690	SAMEA4039989	public repositories	2014	Germany	Western Europe	cattle	229.88	1217	25	M. caprae	SB0418	RD4 present	Rdpan deleted	N_RD17 present	0	0	1	0
G36691	SAMEA4039990	public repositories	2014	Germany	Western Europe	cattle	303.33	1223	26	M. caprae	SB0418	RD4 present	Rdpan deleted	N_RD17 present	0	0	1	0
G36692	SAMEA4039991	public repositories	2014	Germany	Western Europe	cattle	283.39	1216	20	M. caprae	SB0418	RD4 present	Rdpan deleted	N_RD17 present	0	0	1	0
G36693	SAMEA4039992	public repositories	2014	Germany	Western Europe	cattle	309.26	1220	30	M. caprae	SB0418	RD4 present	Rdpan deleted	N_RD17 present	0	0	1	0
G36694	SAMEA4039993	public repositories	2014	Germany	Western Europe	cattle	253.06	1217	25	M. caprae	SB0418	RD4 present	Rdpan deleted	N_RD17 present	0	0	1	0
G36695	SAMEA4039994	public repositories	2014	Germany	Western Europe	cattle	288.28	1222	27	M. caprae	SB0418	RD4 present	Rdpan deleted	N_RD17 present	0	0	1	0
G36696	SAMEA4039995	public repositories	2014	Germany	Western Europe	cattle	529.09	1234	46	M. caprae	SB0418	RD4 present	Rdpan deleted	N_RD17 present	0	0	1	0
G36697	SAMEA4039996	public repositories	2014	Germany	Western Europe	cattle	463.72	1228	33	M. caprae	SB0418	RD4 present	Rdpan deleted	N_RD17 present	0	0	1	0
G36698	SAMEA4039997	public repositories	2014	Germany	Western Europe	cattle	395.35	1233	34	M. caprae	SB0418	RD4 present	Rdpan deleted	N_RD17 present	0	0	1	0
G36699	SAMEA4039998	public repositories	2014	Germany	Western Europe	cattle	349.2	1226	29	M. caprae	SB0418	RD4 present	Rdpan deleted	N_RD17 present	0	0	1	1
G36700	SAMEA4039999	public repositories	2008	Germany	Western Europe	cattle	182.38	1217	29	M. caprae	SB0418	RD4 present	Rdpan deleted	N_RD17 present	0	0	1	0
G36701	SAMEA4040000	public repositories	2013	Germany	Western Europe	cattle	306.6	1232	38	M. caprae	SB0418	RD4 present	Rdpan deleted	N_RD17 present	0	0	1	0
G36702	SAMEA1118102	public repositories	NA	UK	Northern Europe	NA	33.37	1165	19	Eu1	SB0263	RD4 deleted	Rdpan deleted	N_RD17 deleted	0	0	0	0
G36703	SAMEA3402913	public repositories	NA	Netherlands	Western Europe	NA	62.34	1152	74	Eu2	New pattern	RD4 deleted	Rdpan deleted	N_RD17 deleted	0	1	0	0
G36704	SAMEA104394423	public repositories	NA	Germany	Western Europe	NA	44.65	1131	22	Eu2	SB0265	RD4 deleted	Rdpan deleted	N_RD17 deleted	0	1	0	0
G36705	SAMN07658487	public repositories	2016	UK	Northern Europe	Homo sapiens	41.4	1167	24	Eu1	SB0263	RD4 deleted	Rdpan deleted	N_RD17 deleted	0	1	1	1
G36706	SAMEA1117751	public repositories	NA	UK	Northern Europe	NA	37.87	1172	19	Eu1	SB0263	RD4 deleted	Rdpan deleted	N_RD17 deleted	0	1	0	0
G36707	SAMEA1117828	public repositories	NA	UK	Northern Europe	NA	86.59	1167	29	Eu1	SB0263	RD4 deleted	Rdpan deleted	N_RD17 deleted	0	1	0	0
G36708	SAMEA1117856	public repositories	NA	UK	Northern Europe	NA	26.31	1119	24	Unknown7	SB0901	RD4 deleted	Rdpan deleted	N_RD17 deleted	0	1	0	0
G36710	SAMEA1117913	public repositories	NA	UK	Northern Europe	NA	60.77	1121	30	Eu1	SB0129	RD4 deleted	Rdpan deleted	N_RD17 deleted	0	1	0	0
G36711	SAMEA1117936	public repositories	NA	UK	Northern Europe	NA	80.04	1171	20	Eu1	New pattern	RD4 deleted	Rdpan deleted	N_RD17 deleted	0	1	0	0
G36712	SAMEA1118019	public repositories	NA	UK	Northern Europe	NA	55.43	1146	22	Eu1	SB0130	RD4 deleted	Rdpan deleted	N_RD17 deleted	0	1	0	0
G36713	SAMEA1118020	public repositories	NA	UK	Northern Europe	NA	106.86	1125	27	Unknown5	New pattern	RD4 deleted	Rdpan deleted	N_RD17 deleted	0	1	0	0
G36714	SAMN07660133	public repositories	2016	UK	Northern Europe	Homo sapiens	44.31	1138	17	Eu1	SB0267	RD4 deleted	Rdpan deleted	N_RD17 deleted	0	0	1	0
G36715	SAMN07660115	public repositories	2016	UK	Northern Europe	Homo sapiens	51.17	1114	13	Unknown7	SB0134	RD4 deleted	Rdpan deleted	N_RD17 deleted	0	1	1	0
G36716	SAMEA1118112	public repositories	NA	UK	Northern Europe	NA	82.8	1127	54	Eu1	SB0129	RD4 deleted	Rdpan deleted	N_RD17 deleted	0	0	0	0
G36717	SAMEA1118135	public repositories	NA	UK	Northern Europe	NA	40.7	1124	29	Eu1	SB0129	RD4 deleted	Rdpan deleted	N_RD17 deleted	0	1	0	0
G36718	SAMEA1118143	public repositories	NA	UK	Northern Europe	NA	57.97	1121	34	Eu1	SB0129	RD4 deleted	Rdpan deleted	N_RD17 deleted	0	1	0	0
G36719	SAMEA1118215	public repositories	NA	UK	Northern Europe	NA	101.83	1175	28	Eu1	New pattern	RD4 deleted	Rdpan deleted	N_RD17 deleted	0	1	0	0
G36720	SAMEA1118319	public repositories	NA	UK	Northern Europe	NA	15.35	1140	19	Eu1	SB0140	RD4 deleted	Rdpan deleted	N_RD17 deleted	0	1	0	0
G36721	SAMEA1118375	public repositories	NA	UK	Northern Europe	NA	70.66	1169	33	Eu1	SB0263	RD4 deleted	Rdpan deleted	N_RD17 deleted	0	1	0	0
G36723	SAMEA1118609	public repositories	NA	UK	Northern Europe	NA	52.5	1154	21	Eu1	SB0267	RD4 deleted	Rdpan deleted	N_RD17 deleted	0	0	0	0
G36724	SAMEA1118614	public repositories	NA	UK	Northern Europe	NA	16.03	1080	37	Eu1	SB0129	RD4 deleted	Rdpan deleted	N_RD17 deleted	0	1	0	0
G36725	SAMEA1118788	public repositories	NA	UK	Northern Europe	NA	25.94	1143	26	Eu1	SB0140	RD4 deleted	Rdpan deleted	N_RD17 deleted	0	1	0	0
G36726	SAMN07659425	public repositories	2016	UK	Northern Europe	Homo sapiens	64.97	1169	54	Eu1	SB0263	RD4 deleted	Rdpan deleted	N_RD17 deleted	0	0	1	0
G36727	SAMEA1118992	public repositories	NA	UK	Northern Europe	NA	75.83	1179	28	Eu1	SB0263	RD4 deleted	Rdpan deleted	N_RD17 deleted	0	1	0	0
G36728	SAMEA1119268	public repositories	NA	UK	Northern Europe	NA	36.25	1170	20	Eu1	SB0263	RD4 deleted	Rdpan deleted	N_RD17 deleted	0	0	0	0
G36729	SAMEA1119325	public repositories	NA	UK	Northern Europe	NA	118.97	1193	19	Eu1	SB0673	RD4 deleted	Rdpan deleted	N_RD17 deleted	0	1	0	0
G36730	SAMEA1119372	public repositories	NA	UK	Northern Europe	NA	54.46	1123	35	Eu1	SB0129	RD4 deleted	Rdpan deleted	N_RD17 deleted	0	1	0	0
G36731	SAMN07658827	public repositories	2016	UK	Northern Europe	Homo sapiens	40.73	1166	23	Eu1	SB0263	RD4 deleted	Rdpan deleted	N_RD17 deleted	0	1	1	0
G36732	SAMEA1119466	public repositories	NA	UK	Northern Europe	NA	93.93	1128	36	Eu1	SB0129	RD4 deleted	Rdpan deleted	N_RD17 deleted	0	1	0	0
G36733	SAMEA1119533	public repositories	NA	UK	Northern Europe	NA	19.91	1152	13	Eu1	SB0272	RD4 deleted	Rdpan deleted	N_RD17 deleted	0	1	0	0
G36734	SAMN07658713	public repositories	2016	UK	Northern Europe	Homo sapiens	38.05	1138	13	Eu1	SB0267	RD4 deleted	Rdpan deleted	N_RD17 deleted	0	1	1	0
G36735	SAMEA1119726	public repositories	NA	UK	Northern Europe	NA	125.38	1165	23	Eu1	SB0140	RD4 deleted	Rdpan deleted	N_RD17 deleted	0	1	0	0
G36736	SAMEA1119764	public repositories	NA	UK	Northern Europe	NA	67.81	1130	31	Eu1	SB0129	RD4 deleted	Rdpan deleted	N_RD17 deleted	0	1	0	0
G36737	SAMEA1397322	public repositories	NA	UK	Northern Europe	NA	32.37	1175	19	Eu1	New pattern	RD4 deleted	Rdpan deleted	N_RD17 deleted	0	1	0	0
G36738	SAMEA1397440	public repositories	NA	UK	Northern Europe	NA	52.34	1119	42	Eu1	New pattern	RD4 deleted	Rdpan deleted	N_RD17 deleted	0	1	0	0
G36739	SAMEA1397464	public repositories	NA	UK	Northern Europe	NA	36.07	1172	29	Eu1	SB0263	RD4 deleted	Rdpan deleted	N_RD17 deleted	0	0	0	0
G36740	SAMEA1397501	public repositories	NA	UK	Northern Europe	NA	33.54	1162	24	Af1	SB1027	RD4 deleted	Rdpan deleted	N_RD17 deleted	0	1	0	0
G36741	SAMEA3359387	public repositories	NA	Belgium	Western Europe	NA	81.98	1155	41	Eu2	New pattern	RD4 deleted	Rdpan deleted	N_RD17 deleted	0	1	0	0
G36742	SAMEA3368589	public repositories	NA	Belgium	Western Europe	NA	84.91	1134	25	Unknown7	SB0134	RD4 deleted	Rdpan deleted	N_RD17 deleted	0	1	0	0
G36743	SAMEA3377907	public repositories	NA	Belgium	Western Europe	NA	101.98	1142	20	Eu2	SB0265	RD4 deleted	Rdpan deleted	N_RD17 deleted	0	1	0	0
G36744	SAMEA104394413	public repositories	NA	Germany	Western Europe	NA	61.09	1143	16	Unknown3	SB0120	RD4 deleted	Rdpan deleted	N_RD17 deleted	0	1	0	0
G36745	SAMEA104394653	public repositories	NA	Germany	Western Europe	NA	42.05	1150	16	Unknown3	SB0120	RD4 deleted	Rdpan deleted	N_RD17 deleted	0	1	0	0
G36749	SAMEA3400991	public repositories	NA	Netherlands	Western Europe	NA	46.81	1135	54	Eu2	SB0426	RD4 deleted	Rdpan deleted	N_RD17 deleted	0	0	0	0
G36750	SAMEA3448154	public repositories	NA	Netherlands	Western Europe	NA	70.33	1164	27	Eu2	SB2179	RD4 deleted	Rdpan deleted	N_RD17 deleted	0	1	0	0
G36751	SAMEA3448726	public repositories	NA	Netherlands	Western Europe	NA	72.28	1116	28	Unknown3	SB0288	RD4 deleted	Rdpan deleted	N_RD17 deleted	0	1	0	0
G36752	SAMEA3451340	public repositories	NA	Netherlands	Western Europe	NA	85.33	1149	29	Eu2	SB1947	RD4 deleted	Rdpan deleted	N_RD17 deleted	0	1	0	0
G36753	SAMEA3449884	public repositories	NA	Netherlands	Western Europe	NA	60.03	1115	27	Eu2	SB0121	RD4 deleted	Rdpan deleted	N_RD17 deleted	0	1	0	0
G36754	SAMEA3448750	public repositories	NA	Netherlands	Western Europe	NA	89.68	1148	23	Eu2	SB0121	RD4 deleted	Rdpan deleted	N_RD17 deleted	0	1	0	0
G36755	SAMEA3447602	public repositories	NA	Netherlands	Western Europe	NA	97.27	1126	32	Eu2	New pattern	RD4 deleted	Rdpan deleted	N_RD17 deleted	0	1	0	0
G36756	SAMEA3449889	public repositories	NA	Netherlands	Western Europe	NA	72.6	1160	23	Eu2	SB0121	RD4 deleted	Rdpan deleted	N_RD17 deleted	0	1	0	0
G36757	SAMEA3445331	public repositories	NA	Netherlands	Western Europe	NA	59.28	1163	46	Eu2	SB0121	RD4 deleted	Rdpan deleted	N_RD17 deleted	0	1	0	0
G36758	SAMEA3176565	public repositories	NA	South Africa	Southern Africa	NA	51.45	1122	20	Eu2	SB0121	RD4 deleted	Rdpan deleted	N_RD17 deleted	0	1	0	0
G36760	SAMEA3447598	public repositories	NA	Netherlands	Western Europe	NA	106.36	1191	24	M. caprae	SB0835	RD4 present	Rdpan deleted	N_RD17 present	0	1	0	0
G36761	SAMEA1101338	public repositories	NA	Peru	South America	NA	89.03	1183	25	M. caprae	SB0415	RD4 present	Rdpan deleted	N_RD17 present	0	1	0	0
G36762	SAMEA1101383	public repositories	NA	Peru	South America	NA	105.96	1193	33	M. caprae	SB0415	RD4 present	Rdpan deleted	N_RD17 present	0	1	0	0
G36797	SAMEA4946955	public repositories	NA	NA	NA	NA	142.22	1149	76	Eu2	SB0944	RD4 deleted	Rdpan deleted	N_RD17 deleted	0	0	0	0
G36798	SAMEA4946954	public repositories	NA	NA	NA	NA	186	1198	161	Unknown4	SB0120	RD4 deleted	Rdpan deleted	N_RD17 deleted	0	0	0	0
G36799	SAMEA4946953	public repositories	NA	NA	NA	NA	131.63	1197	49	Unknown4	SB0120	RD4 deleted	Rdpan deleted	N_RD17 deleted	0	0	0	0
G36800	SAMEA4946952	public repositories	NA	NA	NA	NA	83.43	1152	54	PZAsus_unknown1	SB1898	RD4 deleted	Rdpan deleted	N_RD17 present	0	0	0	0
G36801	SAMEA4946951	public repositories	NA	NA	NA	BCG	88.1	1135	23	Unknown2	SB0120	RD4 deleted	Rdpan present	N_RD17 deleted	0	0	0	0
G36802	SAMEA4946950	public repositories	NA	NA	NA	NA	96.97	1195	31	Eu1	SB0141	RD4 deleted	Rdpan deleted	N_RD17 deleted	0	0	0	0
G36803	SAMEA4946949	public repositories	NA	NA	NA	NA	73.07	1142	54	Eu2	SB1275	RD4 deleted	Rdpan deleted	N_RD17 deleted	0	0	0	0
G36804	SAMEA4946948	public repositories	NA	NA	NA	NA	109.65	1127	45	Unknown2	SB0120	RD4 deleted	Rdpan present	N_RD17 deleted	0	0	0	0
G36805	SAMEA4946947	public repositories	NA	NA	NA	NA	56.64	1139	48	Eu2	SB0121	RD4 deleted	Rdpan deleted	N_RD17 deleted	0	0	0	0
G36806	SAMEA4946946	public repositories	NA	NA	NA	NA	130.59	1149	61	Eu2	SB0295	RD4 deleted	Rdpan deleted	N_RD17 deleted	0	0	0	0
G36807	SAMEA4946945	public repositories	NA	NA	NA	NA	124.32	1144	64	Eu2	SB0295	RD4 deleted	Rdpan deleted	N_RD17 deleted	0	0	0	0
G36808	SAMEA4946944	public repositories	NA	NA	NA	NA	160.35	1123	64	Unknown3	SB0288	RD4 deleted	Rdpan deleted	N_RD17 deleted	0	0	0	0
G36809	SAMEA4946943	public repositories	NA	NA	NA	BCG	118.1	1133	63	Unknown2	SB0120	RD4 deleted	Rdpan present	N_RD17 deleted	0	0	0	0
G36810	SAMEA4946942	public repositories	NA	NA	NA	NA	93.9	1118	42	Eu2	SB1021	RD4 deleted	Rdpan deleted	N_RD17 deleted	0	0	0	0
G36811	SAMEA4946941	public repositories	NA	NA	NA	NA	102.37	1120	49	Eu2	SB1021	RD4 deleted	Rdpan deleted	N_RD17 deleted	0	0	0	0
G36812	SAMEA4946940	public repositories	NA	NA	NA	NA	88.87	1147	154	Unknown2	SB1003	RD4 deleted	Rdpan present	N_RD17 deleted	0	0	0	0
G36813	SAMEA4946939	public repositories	NA	NA	NA	NA	81.68	1170	27	Unknown2	SB0134	RD4 deleted	Rdpan present	N_RD17 deleted	0	0	0	0
G36814	SAMEA4946938	public repositories	NA	NA	NA	NA	97.96	1113	38	Other unknowns	SB0120	RD4 deleted	Rdpan deleted	N_RD17 deleted	0	0	0	0
G36815	SAMEA4946937	public repositories	NA	NA	NA	NA	92.49	1151	143	Unknown3	New pattern	RD4 deleted	Rdpan deleted	N_RD17 deleted	0	0	0	0
G36816	SAMEA4946936	public repositories	NA	NA	NA	NA	103.46	1129	201	Unknown3	SB0120	RD4 deleted	Rdpan deleted	N_RD17 deleted	0	0	0	0
G36817	SAMEA4946935	public repositories	NA	NA	NA	NA	63.47	1138	30	Unknown2	SB0120	RD4 deleted	Rdpan present	N_RD17 deleted	0	0	0	0
G36818	SAMEA4946934	public repositories	NA	NA	NA	NA	116.41	1114	190	Eu2	SB1149	RD4 deleted	Rdpan deleted	N_RD17 deleted	0	0	0	0
G36819	SAMEA4946933	public repositories	NA	NA	NA	NA	98.15	1152	153	Unknown2	SB1003	RD4 deleted	Rdpan present	N_RD17 deleted	0	0	0	0
G36820	SAMEA4946932	public repositories	NA	NA	NA	NA	61.98	1187	26	Eu1	SB0141	RD4 deleted	Rdpan deleted	N_RD17 deleted	0	0	0	0
G36821	SAMEA4946931	public repositories	NA	NA	NA	NA	70.79	1063	106	Unknown4	SB0120	RD4 deleted	Rdpan deleted	N_RD17 deleted	0	0	0	0
G36822	SAMEA4946930	public repositories	NA	NA	NA	NA	58.31	1140	32	Unknown3	SB0288	RD4 deleted	Rdpan deleted	N_RD17 deleted	0	0	0	0
G36823	SAMEA4946929	public repositories	NA	NA	NA	NA	112.93	1156	181	Eu2	SB0837	RD4 deleted	Rdpan deleted	N_RD17 deleted	0	0	0	0
G36824	SAMEA4946928	public repositories	NA	NA	NA	NA	72.84	1141	29	Unknown4	SB0871	RD4 deleted	Rdpan deleted	N_RD17 deleted	0	0	0	0
G36825	SAMEA4946927	public repositories	NA	NA	NA	NA	50.83	1160	36	Eu2	SB0121	RD4 deleted	Rdpan deleted	N_RD17 deleted	0	0	0	0
G36826	SAMEA4946926	public repositories	NA	NA	NA	NA	91.06	1141	155	Eu2	SB0121	RD4 deleted	Rdpan deleted	N_RD17 deleted	0	0	0	0
G36827	SAMEA4946925	public repositories	NA	NA	NA	NA	71.66	1154	35	Eu2	SB0837	RD4 deleted	Rdpan deleted	N_RD17 deleted	0	0	0	0
G36828	SAMEA4946924	public repositories	NA	NA	NA	NA	72.22	1133	32	Unknown3	SB1919	RD4 deleted	Rdpan present	N_RD17 deleted	0	0	0	0
G36829	SAMEA4946923	public repositories	NA	NA	NA	NA	72.12	1137	25	Unknown3	SB1919	RD4 deleted	Rdpan present	N_RD17 deleted	0	0	0	0
G36830	SAMEA4946922	public repositories	NA	NA	NA	NA	74.07	1161	41	Unknown3	SB1572	RD4 deleted	Rdpan deleted	N_RD17 deleted	0	0	0	0
G36831	SAMEA4946921	public repositories	NA	NA	NA	NA	107.48	1121	37	Eu2	SB1308	RD4 deleted	Rdpan deleted	N_RD17 deleted	0	0	0	0
G36832	SAMEA4946920	public repositories	NA	NA	NA	NA	101.27	1158	167	Unknown4	SB0120	RD4 deleted	Rdpan deleted	N_RD17 deleted	0	0	0	0
G36833	SAMEA4946919	public repositories	NA	NA	NA	NA	139.41	1165	54	Unknown3	SB0829	RD4 deleted	Rdpan deleted	N_RD17 deleted	0	0	0	0
G36834	SAMEA4946918	public repositories	NA	NA	NA	NA	125.1	1141	37	Other unknowns	SB0844	RD4 deleted	Rdpan deleted	N_RD17 deleted	0	0	0	0
G36835	SAMEA4946917	public repositories	NA	NA	NA	NA	137.05	1128	41	Eu2	SB0121	RD4 deleted	Rdpan deleted	N_RD17 deleted	0	0	0	0
G36836	SAMEA4946916	public repositories	NA	NA	NA	NA	127.15	1084	192	Unknown4	SB0120	RD4 deleted	Rdpan deleted	N_RD17 deleted	0	0	0	0
G36837	SAMEA4946915	public repositories	NA	NA	NA	NA	83.66	1139	128	Unknown2	SB0120	RD4 deleted	Rdpan present	N_RD17 deleted	0	0	0	0
G36838	SAMEA4946914	public repositories	NA	NA	NA	NA	91.59	1085	38	Unknown4	SB0120	RD4 deleted	Rdpan deleted	N_RD17 deleted	0	0	0	0
G36839	SAMEA4946913	public repositories	NA	NA	NA	NA	73.59	1140	32	Eu2	SB0121	RD4 deleted	Rdpan deleted	N_RD17 deleted	0	0	0	0
G36840	SAMEA4946912	public repositories	NA	NA	NA	NA	146.76	1162	33	Unknown3	SB1919	RD4 deleted	Rdpan present	N_RD17 deleted	0	0	0	0
G36841	SAMEA4946911	public repositories	NA	NA	NA	NA	108.47	1142	177	Eu2	New pattern	RD4 deleted	Rdpan deleted	N_RD17 deleted	0	0	0	0
G36842	SAMEA4946910	public repositories	NA	NA	NA	NA	103.53	1147	171	Unknown3	SB1231	RD4 deleted	Rdpan deleted	N_RD17 deleted	0	0	0	0
G36843	SAMEA4946909	public repositories	NA	NA	NA	NA	91.26	1111	151	Eu2	SB0122	RD4 deleted	Rdpan deleted	N_RD17 deleted	0	0	0	0
G36844	SAMEA4946908	public repositories	NA	NA	NA	NA	77.94	1144	29	Unknown4	SB0870	RD4 deleted	Rdpan deleted	N_RD17 deleted	0	0	0	0
G36845	SAMEA4946907	public repositories	NA	NA	NA	NA	59.85	1140	29	Unknown4	SB0871	RD4 deleted	Rdpan deleted	N_RD17 deleted	0	0	0	0
G36846	SAMEA4946906	public repositories	NA	NA	NA	NA	142.76	1196	42	Unknown4	SB0120	RD4 deleted	Rdpan deleted	N_RD17 deleted	0	0	0	0
G36847	SAMEA4946905	public repositories	NA	NA	NA	NA	104.46	1150	175	Eu2	SB0124	RD4 deleted	Rdpan deleted	N_RD17 deleted	0	0	0	0
G36848	SAMEA4946904	public repositories	NA	NA	NA	NA	62.96	1087	30	Unknown4	New pattern	RD4 deleted	Rdpan deleted	N_RD17 deleted	0	0	0	0
G36849	SAMEA4946903	public repositories	NA	NA	NA	NA	106.1	1139	41	Unknown4	SB0120	RD4 deleted	Rdpan deleted	N_RD17 deleted	0	0	0	0
G36850	SAMEA4946902	public repositories	NA	NA	NA	NA	84.5	1147	31	Other unknowns	SB0989	RD4 deleted	Rdpan deleted	N_RD17 deleted	0	0	0	0
G36851	SAMEA4946901	public repositories	NA	NA	NA	NA	67.64	1150	31	Af1	SB2331	RD4 deleted	Rdpan deleted	N_RD17 deleted	0	0	0	0
G36852	SAMEA4946900	public repositories	NA	NA	NA	NA	66.91	1137	43	Unknown3	SB1694	RD4 deleted	Rdpan present	N_RD17 deleted	0	0	0	0
G36853	SAMEA4946899	public repositories	NA	NA	NA	NA	130.31	1158	43	Unknown7	SB0136	RD4 deleted	Rdpan deleted	N_RD17 deleted	0	0	0	0
G36854	SAMEA4946898	public repositories	NA	NA	NA	NA	139.45	1164	35	Unknown2	SB1003	RD4 deleted	Rdpan present	N_RD17 deleted	0	0	0	0
G36855	SAMEA4946897	public repositories	NA	NA	NA	NA	112.07	1130	186	Unknown2	SB0120	RD4 deleted	Rdpan present	N_RD17 deleted	0	0	0	0
G36856	SAMEA4946896	public repositories	NA	NA	NA	NA	77.11	1148	152	Eu2	SB1102	RD4 deleted	Rdpan deleted	N_RD17 deleted	0	0	0	0
G36857	SAMEA4946895	public repositories	NA	NA	NA	NA	181.99	1130	42	Af2	SB1176	RD4 deleted	Rdpan present	N_RD17 deleted	0	0	0	0
G36858	SAMEA4946894	public repositories	NA	NA	NA	NA	66.74	1094	24	Unknown4	SB1596	RD4 deleted	Rdpan deleted	N_RD17 deleted	0	0	0	0
G36859	SAMEA4946893	public repositories	NA	NA	NA	NA	184.71	1155	34	Unknown2	New pattern	RD4 deleted	Rdpan present	N_RD17 deleted	0	0	0	0
G36860	SAMEA4946892	public repositories	NA	NA	NA	NA	96.65	1148	42	Unknown3	SB0120	RD4 deleted	Rdpan deleted	N_RD17 deleted	0	0	0	0
G36861	SAMEA4946891	public repositories	NA	NA	NA	NA	67.35	1133	119	Unknown3	SB0288	RD4 deleted	Rdpan present	N_RD17 deleted	0	0	0	0
G36862	SAMEA4946890	public repositories	NA	NA	NA	NA	66.71	1142	33	Other unknowns	SB0920	RD4 deleted	Rdpan deleted	N_RD17 deleted	0	0	0	0
G36863	SAMEA4946889	public repositories	NA	NA	NA	NA	126.03	1129	198	Unknown3	SB0962	RD4 deleted	Rdpan present	N_RD17 deleted	0	0	0	0
G36864	SAMEA4946888	public repositories	NA	NA	NA	NA	99.67	1142	176	Unknown4	SB0860	RD4 deleted	Rdpan deleted	N_RD17 deleted	0	0	0	0
G36865	SAMEA4946887	public repositories	NA	NA	NA	NA	107.65	1106	191	Unknown2	SB0120	RD4 deleted	Rdpan present	N_RD17 deleted	0	0	0	0
G36866	SAMEA4946886	public repositories	NA	NA	NA	NA	123.55	1154	69	Eu2	New pattern	RD4 deleted	Rdpan deleted	N_RD17 deleted	0	0	0	0
G36867	SAMEA4946885	public repositories	NA	NA	NA	NA	139.07	1094	199	Unknown4	New pattern	RD4 deleted	Rdpan deleted	N_RD17 deleted	0	0	0	0
G36868	SAMEA4946884	public repositories	NA	NA	NA	NA	177.37	1144	41	Eu2	SB0125	RD4 deleted	Rdpan deleted	N_RD17 deleted	0	0	0	0
G36869	SAMEA4946883	public repositories	NA	NA	NA	NA	102.06	1116	177	Unknown3	SB2466	RD4 deleted	Rdpan deleted	N_RD17 deleted	0	0	0	0
G36870	SAMEA4946882	public repositories	NA	NA	NA	NA	84.38	1148	36	Eu2	SB0121	RD4 deleted	Rdpan deleted	N_RD17 deleted	0	0	0	0
G36871	SAMEA4946881	public repositories	NA	NA	NA	NA	61.73	1139	51	Eu2	SB0121	RD4 deleted	Rdpan deleted	N_RD17 deleted	0	0	0	0
G36872	SAMEA4946880	public repositories	NA	NA	NA	NA	102.52	1191	61	Unknown4	SB0120	RD4 deleted	Rdpan deleted	N_RD17 deleted	0	0	0	0
G36873	SAMEA4946879	public repositories	NA	NA	NA	NA	99.32	1199	33	Unknown4	SB0120	RD4 deleted	Rdpan deleted	N_RD17 deleted	0	0	0	0
G36874	SAMEA4946878	public repositories	NA	NA	NA	NA	102.3	1120	30	Unknown4	New pattern	RD4 deleted	Rdpan deleted	N_RD17 deleted	0	0	0	0
G36875	SAMEA4946877	public repositories	NA	NA	NA	NA	67.82	1195	35	Unknown4	SB0120	RD4 deleted	Rdpan deleted	N_RD17 deleted	0	0	0	0
G36876	SAMEA4946876	public repositories	NA	NA	NA	NA	72.35	1120	38	Unknown4	SB0852	RD4 deleted	Rdpan deleted	N_RD17 deleted	0	0	0	0
G36877	SAMEA4946875	public repositories	NA	NA	NA	NA	143.44	1178	82	Unknown4	SB0120	RD4 deleted	Rdpan deleted	N_RD17 deleted	0	0	0	0
G36878	SAMEA4946874	public repositories	NA	NA	NA	NA	79.76	1151	30	Eu2	SB1681	RD4 deleted	Rdpan deleted	N_RD17 deleted	0	0	0	0
G36879	SAMEA4946873	public repositories	NA	NA	NA	NA	92.59	1118	25	Unknown3	SB2414	RD4 deleted	Rdpan deleted	N_RD17 deleted	0	0	0	0
G36880	SAMEA4946872	public repositories	NA	NA	NA	NA	79.55	1130	30	Eu2	SB0121	RD4 deleted	Rdpan deleted	N_RD17 deleted	0	0	0	0
G36881	SAMEA4946871	public repositories	NA	NA	NA	NA	111.46	1135	193	Unknown2	SB0120	RD4 deleted	Rdpan present	N_RD17 deleted	0	0	0	0
G36882	SAMEA4946870	public repositories	NA	NA	NA	NA	68.46	1145	28	Unknown2	SB0120	RD4 deleted	Rdpan present	N_RD17 deleted	0	0	0	0
G36883	SAMEA4946869	public repositories	NA	NA	NA	NA	107.77	1118	35	Other unknowns	SB0120	RD4 deleted	Rdpan deleted	N_RD17 deleted	0	0	0	0
G36884	SAMEA4946868	public repositories	NA	NA	NA	NA	94.97	1098	186	Eu2	SB1452	RD4 deleted	Rdpan deleted	N_RD17 deleted	0	0	0	0
G36885	SAMEA4946867	public repositories	NA	NA	NA	NA	70.88	1164	36	Unknown4	SB0833	RD4 deleted	Rdpan deleted	N_RD17 deleted	0	0	0	0
G36886	SAMEA4946866	public repositories	NA	NA	NA	NA	50.78	1178	86	Unknown4	SB0120	RD4 deleted	Rdpan deleted	N_RD17 deleted	0	0	0	0
G36887	SAMEA4946865	public repositories	NA	NA	NA	NA	98.56	1194	62	Unknown4	SB0120	RD4 deleted	Rdpan deleted	N_RD17 deleted	0	0	0	0
G36888	SAMEA4946864	public repositories	NA	NA	NA	NA	108.56	1133	193	Eu2	SB0121	RD4 deleted	Rdpan deleted	N_RD17 deleted	0	0	0	0
G36889	SAMEA4946863	public repositories	NA	NA	NA	NA	84.64	1144	146	Eu2	SB0121	RD4 deleted	Rdpan deleted	N_RD17 deleted	0	0	0	0
G36890	SAMEA4946862	public repositories	NA	NA	NA	NA	103.83	1118	27	Unknown3	SB2414	RD4 deleted	Rdpan deleted	N_RD17 deleted	0	0	0	0
G36891	SAMEA4946861	public repositories	NA	NA	NA	NA	43.59	1126	26	Unknown3	New pattern	RD4 deleted	Rdpan present	N_RD17 deleted	0	0	0	0
G36892	SAMEA4946860	public repositories	NA	NA	NA	NA	100.33	1192	36	Unknown4	SB0120	RD4 deleted	Rdpan deleted	N_RD17 deleted	0	0	0	0
G36893	SAMEA4946859	public repositories	NA	NA	NA	NA	54.54	1119	81	Eu2	SB1021	RD4 deleted	Rdpan deleted	N_RD17 deleted	0	0	0	0
G36894	SAMEA4946858	public repositories	NA	NA	NA	NA	98.79	1184	75	Unknown4	SB0120	RD4 deleted	Rdpan deleted	N_RD17 deleted	0	0	0	0
G36895	SAMEA4946857	public repositories	NA	NA	NA	NA	83.38	1148	43	Eu2	SB0121	RD4 deleted	Rdpan deleted	N_RD17 deleted	0	0	0	0
G36896	SAMEA4946856	public repositories	NA	NA	NA	NA	103.5	1147	57	Eu2	SB0121	RD4 deleted	Rdpan deleted	N_RD17 deleted	0	0	0	0
G36897	SAMEA4946855	public repositories	NA	NA	NA	NA	110.56	1122	52	Eu2	SB1021	RD4 deleted	Rdpan deleted	N_RD17 deleted	0	0	0	0
G36898	SAMEA4946854	public repositories	NA	NA	NA	NA	101.99	1138	47	Unknown2	SB0120	RD4 deleted	Rdpan present	N_RD17 deleted	0	0	0	0
G36899	SAMN03300050	public repositories	2000	USA	Northern America	Cervid	80.69	1150	32	Eu2	SB0265	RD4 deleted	Rdpan deleted	N_RD17 deleted	0	0	1	0
G36900	SAMN03300051	public repositories	2000	USA	Northern America	Cattle	63.53	1154	23	Eu1	SB0145	RD4 deleted	Rdpan deleted	N_RD17 deleted	0	0	1	0
G36901	SAMN03300052	public repositories	2000	USA	Northern America	Bobcat	62.7	1153	21	Eu1	SB0145	RD4 deleted	Rdpan deleted	N_RD17 deleted	0	0	1	0
G36902	SAMN03300053	public repositories	2000	USA	Northern America	Cattle	78.66	1147	23	Eu1	SB0673	RD4 deleted	Rdpan deleted	N_RD17 deleted	0	0	1	0
G36903	SAMN03300054	public repositories	2000	USA	Northern America	Cattle	53.33	1147	882	Eu1	SB0145	RD4 deleted	Rdpan deleted	N_RD17 deleted	0	0	1	1
G36904	SAMN03300055	public repositories	2000	USA	Northern America	Cattle	78.73	1163	24	Eu1	SB0145	RD4 deleted	Rdpan deleted	N_RD17 deleted	0	0	1	0
G36905	SAMN03300056	public repositories	2000	USA	Northern America	Cattle	66.88	1154	24	Eu1	SB0145	RD4 deleted	Rdpan deleted	N_RD17 deleted	0	0	1	0
G36906	SAMN03300057	public repositories	2000	USA	Northern America	Cattle	100.36	1147	28	Eu1	SB0145	RD4 deleted	Rdpan deleted	N_RD17 deleted	0	0	1	0
G36907	SAMN03300058	public repositories	2001	Mexico	Central America	Cattle	66.61	1159	22	Eu1	SB1499	RD4 deleted	Rdpan deleted	N_RD17 deleted	1	1	1	0
G36908	SAMN03300059	public repositories	2001	NA	NA	Cattle	44.32	1147	23	Eu1	SB0673	RD4 deleted	Rdpan deleted	N_RD17 deleted	0	0	1	0
G36909	SAMN03300060	public repositories	2001	Mexico	Central America	Cattle	63.84	1149	17	Eu1	SB0673	RD4 deleted	Rdpan deleted	N_RD17 deleted	0	0	1	0
G36910	SAMN03300061	public repositories	2001	Mexico	Central America	Cattle	56.5	1143	16	Eu1	SB0673	RD4 deleted	Rdpan deleted	N_RD17 deleted	1	1	1	1
G36911	SAMN03300062	public repositories	2001	Mexico	Central America	Cattle	63.69	1146	22	Eu1	SB0673	RD4 deleted	Rdpan deleted	N_RD17 deleted	0	0	1	1
G36912	SAMN03300063	public repositories	2001	Mexico	Central America	Cattle	44.04	1144	16	Eu1	SB0145	RD4 deleted	Rdpan deleted	N_RD17 deleted	0	0	1	0
G36913	SAMN03300064	public repositories	2001	Mexico	Central America	Cattle	76.98	1150	34	Eu1	SB0673	RD4 deleted	Rdpan deleted	N_RD17 deleted	0	0	1	0
G36914	SAMN03300065	public repositories	2001	USA	Northern America	Jaguar	95.31	1143	20	Eu1	SB0140	RD4 deleted	Rdpan deleted	N_RD17 deleted	1	1	1	0
G36915	SAMN03300066	public repositories	2001	USA	Northern America	Cattle	54.63	1132	569	Eu2	SB0265	RD4 deleted	Rdpan deleted	N_RD17 deleted	1	1	1	0
G36916	SAMN03300067	public repositories	2001	Mexico	Central America	Cattle	95.88	1149	26	Eu1	SB0673	RD4 deleted	Rdpan deleted	N_RD17 deleted	0	0	1	0
G36917	SAMN03300068	public repositories	2001	Tanzania	Eastern Africa	Primate	59.56	1114	26	Af2	SB2467	RD4 deleted	Rdpan present	N_RD17 deleted	1	1	1	0
G36919	SAMN03300070	public repositories	2001	Tanzania	Eastern Africa	Primate	33.14	1114	16	Af2	SB2467	RD4 deleted	Rdpan present	N_RD17 deleted	1	1	1	1
G36920	SAMN03300071	public repositories	2001	NA	NA	Cattle	39.97	1144	15	Eu1	SB0673	RD4 deleted	Rdpan deleted	N_RD17 deleted	0	0	1	0
G36921	SAMN03300072	public repositories	2001	NA	NA	Cattle	57.69	1107	21	Eu2	SB0121	RD4 deleted	Rdpan deleted	N_RD17 deleted	0	0	1	0
G36922	SAMN03300073	public repositories	2001	USA	Northern America	Cattle	55.36	1144	21	Eu1	SB0145	RD4 deleted	Rdpan deleted	N_RD17 deleted	0	0	1	0
G36923	SAMN03300074	public repositories	2001	USA	Northern America	Cattle	88.87	1152	16	Eu1	SB0145	RD4 deleted	Rdpan deleted	N_RD17 deleted	0	0	1	0
G36924	SAMN03300075	public repositories	2001	NA	NA	Cattle	46.08	1144	19	Eu1	SB0673	RD4 deleted	Rdpan deleted	N_RD17 deleted	0	0	1	0
G36925	SAMN03300076	public repositories	2001	USA	Northern America	Cattle	92.88	1154	22	Eu1	SB0145	RD4 deleted	Rdpan deleted	N_RD17 deleted	0	0	1	0
G36926	SAMN03300077	public repositories	2001	USA	Northern America	Cattle	58.74	1149	29	Eu1	SB0145	RD4 deleted	Rdpan deleted	N_RD17 deleted	0	0	1	0
G36927	SAMN03300078	public repositories	2001	Mexico	Central America	Cattle	64.41	1160	21	Eu1	SB0673	RD4 deleted	Rdpan deleted	N_RD17 deleted	0	0	1	1
G36929	SAMN03300080	public repositories	2001	Mexico	Central America	Cattle	44.86	1113	19	Eu2	SB0121	RD4 deleted	Rdpan deleted	N_RD17 deleted	1	1	1	0
G36930	SAMN03300081	public repositories	2001	USA	Northern America	Cattle	30.21	1140	14	Eu1	SB1216	RD4 deleted	Rdpan deleted	N_RD17 deleted	0	0	1	0
G36931	SAMN03300082	public repositories	2001	Mexico	Central America	Cattle	53.85	1148	27	Eu1	SB0673	RD4 deleted	Rdpan deleted	N_RD17 deleted	0	0	1	0
G36932	SAMN03300083	public repositories	2001	Mexico	Central America	Cattle	55.03	1141	116	Eu1	SB0673	RD4 deleted	Rdpan deleted	N_RD17 deleted	0	0	1	0
G36933	SAMN03300084	public repositories	2001	NA	NA	Cattle	55.29	1149	22	Eu1	SB0673	RD4 deleted	Rdpan deleted	N_RD17 deleted	0	0	1	0
G36934	SAMN03300085	public repositories	2001	Mexico	Central America	Cattle	21.38	1129	28	Eu1	SB0327	RD4 deleted	Rdpan deleted	N_RD17 deleted	0	0	1	0
G36935	SAMN03300086	public repositories	2001	Mexico	Central America	Cattle	32.39	1130	41	Eu1	SB0140	RD4 deleted	Rdpan deleted	N_RD17 deleted	1	1	1	0
G36936	SAMN03300087	public repositories	2001	Mexico	Central America	Cattle	39.08	1150	20	Eu1	SB0673	RD4 deleted	Rdpan deleted	N_RD17 deleted	0	0	1	0
G36937	SAMN03300088	public repositories	2001	USA	Northern America	Cattle	69.4	1152	29	Eu1	New pattern	RD4 deleted	Rdpan deleted	N_RD17 deleted	0	0	1	0
G36938	SAMN03300089	public repositories	2001	USA	Northern America	Cattle	70.67	1154	29	Eu1	SB0145	RD4 deleted	Rdpan deleted	N_RD17 deleted	0	0	1	0
G36939	SAMN03300090	public repositories	2001	Mexico	Central America	Cattle	50.28	1146	21	Eu1	SB0673	RD4 deleted	Rdpan deleted	N_RD17 deleted	0	0	1	0
G36941	SAMN03300092	public repositories	2001	USA	Northern America	Cattle	68.52	1147	25	Eu1	SB0673	RD4 deleted	Rdpan deleted	N_RD17 deleted	0	0	1	0
G36942	SAMN03300093	public repositories	2001	Mexico	Central America	Cattle	80.31	1153	17	Eu1	SB0673	RD4 deleted	Rdpan deleted	N_RD17 deleted	0	0	1	0
G36943	SAMN03300094	public repositories	2001	USA	Northern America	Cattle	42.08	1177	21	Eu2	SB0121	RD4 deleted	Rdpan deleted	N_RD17 deleted	1	1	1	0
G36944	SAMN03300095	public repositories	2001	Mexico	Central America	Cattle	70.98	1177	14	Eu1	SB0140	RD4 deleted	Rdpan deleted	N_RD17 deleted	1	1	1	0
G36945	SAMN03300096	public repositories	2001	USA	Northern America	Cattle	62.58	1152	23	Eu1	SB0145	RD4 deleted	Rdpan deleted	N_RD17 deleted	0	0	1	1
G36946	SAMN03300097	public repositories	2001	Mexico	Central America	Cattle	31.77	1135	39	Eu1	SB0971	RD4 deleted	Rdpan deleted	N_RD17 deleted	0	0	1	0
G36947	SAMN03300098	public repositories	2001	Mexico	Central America	Cattle	25.48	1142	16	Eu1	New pattern	RD4 deleted	Rdpan deleted	N_RD17 deleted	0	0	1	0
G36948	SAMN03300099	public repositories	2001	NA	NA	Cattle	57.83	1148	18	Eu1	SB0673	RD4 deleted	Rdpan deleted	N_RD17 deleted	0	0	1	0
G36949	SAMN03300100	public repositories	2001	Mexico	Central America	Cattle	82.24	1150	39	Eu1	SB1750	RD4 deleted	Rdpan deleted	N_RD17 deleted	0	0	1	0
G36950	SAMN03300101	public repositories	2001	Mexico	Central America	Cattle	60.17	1151	24	Eu1	SB0673	RD4 deleted	Rdpan deleted	N_RD17 deleted	0	0	1	1
G36951	SAMN03300102	public repositories	2001	Mexico	Central America	Cattle	75.41	1138	27	Eu1	SB0673	RD4 deleted	Rdpan deleted	N_RD17 deleted	0	0	1	1
G36952	SAMN03300103	public repositories	2001	Mexico	Central America	Cattle	19.2	1124	24	Eu1	SB0971	RD4 deleted	Rdpan deleted	N_RD17 deleted	0	0	1	0
G36953	SAMN03300104	public repositories	2001	USA	Northern America	Cattle	29.4	1164	34	Eu1	SB0145	RD4 deleted	Rdpan deleted	N_RD17 deleted	0	0	1	0
G36954	SAMN03300105	public repositories	2001	Mexico	Central America	Cattle	16.69	1129	150	Eu1	SB0673	RD4 deleted	Rdpan deleted	N_RD17 deleted	0	0	1	0
G36955	SAMN03300106	public repositories	2001	Mexico	Central America	Cattle	55.05	1161	20	Eu1	SB0673	RD4 deleted	Rdpan deleted	N_RD17 deleted	0	0	1	0
G36956	SAMN03300107	public repositories	2001	Mexico	Central America	Cattle	73.85	1158	23	Eu1	SB0673	RD4 deleted	Rdpan deleted	N_RD17 deleted	0	0	1	0
G36957	SAMN03300108	public repositories	2001	Mexico	Central America	Cattle	41.35	1156	15	Eu1	SB0673	RD4 deleted	Rdpan deleted	N_RD17 deleted	0	0	1	0
G36958	SAMN03300109	public repositories	2001	Mexico	Central America	Cattle	74.49	1153	16	Eu1	SB0145	RD4 deleted	Rdpan deleted	N_RD17 deleted	1	1	1	0
G36959	SAMN03300110	public repositories	2001	Mexico	Central America	Cattle	64.25	1138	19	Eu1	New pattern	RD4 deleted	Rdpan deleted	N_RD17 deleted	1	1	1	0
G36961	SAMN03300112	public repositories	2001	USA	Northern America	Cattle	89.25	1151	42	Eu1	New pattern	RD4 deleted	Rdpan deleted	N_RD17 deleted	0	0	1	0
G36962	SAMN03300113	public repositories	2001	Mexico	Central America	Cattle	52.4	1156	29	Eu1	SB0673	RD4 deleted	Rdpan deleted	N_RD17 deleted	0	0	1	0
G36963	SAMN03300114	public repositories	2001	Mexico	Central America	Cattle	30.13	1132	34	Eu1	SB0327	RD4 deleted	Rdpan deleted	N_RD17 deleted	0	0	1	0
G36964	SAMN03300115	public repositories	2001	USA	Northern America	Cattle	68.89	1148	27	Eu1	SB0145	RD4 deleted	Rdpan deleted	N_RD17 deleted	0	0	1	1
G36965	SAMN03300116	public repositories	2001	Mexico	Central America	Cattle	63.53	1146	24	Eu1	SB0673	RD4 deleted	Rdpan deleted	N_RD17 deleted	0	0	1	0
G36966	SAMN03300117	public repositories	2001	Mexico	Central America	Cattle	74.23	1136	23	Eu1	SB0145	RD4 deleted	Rdpan deleted	N_RD17 deleted	0	0	1	0
G36967	SAMN03300118	public repositories	2001	Mexico	Central America	Cattle	58.49	1166	24	Eu1	SB1040	RD4 deleted	Rdpan deleted	N_RD17 deleted	0	0	1	0
G36968	SAMN03300119	public repositories	2002	Mexico	Central America	Cattle	63.2	1161	17	Eu1	SB0673	RD4 deleted	Rdpan deleted	N_RD17 deleted	0	0	1	0
G36969	SAMN03300120	public repositories	2002	Mexico	Central America	Cattle	66.63	1126	27	Eu1	SB0140	RD4 deleted	Rdpan deleted	N_RD17 deleted	1	1	1	0
G36970	SAMN03300121	public repositories	2002	Mexico	Central America	Cattle	58.23	1130	9	Eu1	New pattern	RD4 deleted	Rdpan deleted	N_RD17 deleted	1	1	1	0
G36971	SAMN03300122	public repositories	2002	NA	NA	Cattle	41.17	1127	326	Eu1	SB0140	RD4 deleted	Rdpan deleted	N_RD17 deleted	0	0	1	0
G36972	SAMN03300123	public repositories	2002	Mexico	Central America	Cattle	59.03	1133	16	Eu1	SB1757	RD4 deleted	Rdpan deleted	N_RD17 deleted	0	0	1	0
G36973	SAMN03300124	public repositories	2002	Mexico	Central America	Cattle	34.31	1155	11	Eu1	SB0307	RD4 deleted	Rdpan deleted	N_RD17 deleted	1	1	1	0
G36974	SAMN03300125	public repositories	2002	Mexico	Central America	Cattle	62.71	1150	23	Eu1	SB0986	RD4 deleted	Rdpan deleted	N_RD17 deleted	0	0	1	0
G36975	SAMN03300126	public repositories	2002	Canada	Northern America	Cattle	37.69	1140	36	Eu2	SB0265	RD4 deleted	Rdpan deleted	N_RD17 deleted	0	0	1	0
G36976	SAMN03300127	public repositories	2002	USA	Northern America	Cattle	84.31	1147	38	Eu1	SB0673	RD4 deleted	Rdpan deleted	N_RD17 deleted	0	0	1	0
G36977	SAMN03300128	public repositories	2002	Mexico	Central America	Cattle	85.15	1159	22	Eu1	SB0130	RD4 deleted	Rdpan deleted	N_RD17 deleted	1	1	1	0
G36978	SAMN03300129	public repositories	2002	Mexico	Central America	Cattle	114.13	1148	410	Eu1	New pattern	RD4 deleted	Rdpan deleted	N_RD17 deleted	0	0	1	0
G36979	SAMN03300130	public repositories	2002	USA	Northern America	Cattle	77.5	1156	19	Eu1	New pattern	RD4 deleted	Rdpan deleted	N_RD17 deleted	0	0	1	0
G36980	SAMN03300131	public repositories	2002	Mexico	Central America	Cattle	50.03	1153	26	Eu1	SB0140	RD4 deleted	Rdpan deleted	N_RD17 deleted	1	1	1	0
G36981	SAMN03300132	public repositories	2002	NA	NA	Cattle	52.79	1144	19	Eu1	SB0673	RD4 deleted	Rdpan deleted	N_RD17 deleted	0	0	1	0
G36982	SAMN03300133	public repositories	2002	USA	Northern America	Cattle	62.02	1150	25	Eu1	SB0145	RD4 deleted	Rdpan deleted	N_RD17 deleted	0	0	1	0
G36983	SAMN03300134	public repositories	2002	USA	Northern America	Cervid	82.64	1137	906	Eu2	SB0265	RD4 deleted	Rdpan deleted	N_RD17 deleted	0	0	1	0
G36984	SAMN03300135	public repositories	2002	Mexico	Central America	Cattle	74.05	1167	12	Eu1	SB0943	RD4 deleted	Rdpan deleted	N_RD17 deleted	1	1	1	1
G36985	SAMN03300136	public repositories	2002	Mexico	Central America	Cattle	53.83	1158	18	Eu1	SB0673	RD4 deleted	Rdpan deleted	N_RD17 deleted	0	0	1	0
G36986	SAMN03300137	public repositories	2002	NA	NA	Cattle	51.11	1160	14	Eu1	SB1499	RD4 deleted	Rdpan deleted	N_RD17 deleted	0	0	1	1
G36987	SAMN03300138	public repositories	2002	USA	Northern America	Sus scrofa	37.72	1152	263	Eu1	SB0145	RD4 deleted	Rdpan deleted	N_RD17 deleted	0	0	1	0
G36988	SAMN03300139	public repositories	2002	Mexico	Central America	Cattle	39.03	1143	13	Eu1	SB0673	RD4 deleted	Rdpan deleted	N_RD17 deleted	0	0	1	0
G36989	SAMN03300140	public repositories	2002	Mexico	Central America	Cattle	65.25	1150	24	Eu1	SB0673	RD4 deleted	Rdpan deleted	N_RD17 deleted	0	0	1	0
G36990	SAMN03300141	public repositories	2002	Mexico	Central America	Cattle	70.43	1152	25	Eu1	SB0673	RD4 deleted	Rdpan deleted	N_RD17 deleted	0	0	1	0
G36991	SAMN03300142	public repositories	2002	USA	Northern America	Cattle	96.97	1144	20	Eu1	SB1071	RD4 deleted	Rdpan deleted	N_RD17 deleted	1	1	1	0
G36992	SAMN03300143	public repositories	2002	Mexico	Central America	Cattle	77.46	1138	16	Eu1	SB0140	RD4 deleted	Rdpan deleted	N_RD17 deleted	1	1	1	0
G36993	SAMN03300144	public repositories	2002	Mexico	Central America	Cattle	69.86	1151	24	Eu1	SB0673	RD4 deleted	Rdpan deleted	N_RD17 deleted	0	0	1	0
G36994	SAMN03300145	public repositories	2002	Mexico	Central America	Cattle	54.61	1150	19	Eu1	SB0673	RD4 deleted	Rdpan deleted	N_RD17 deleted	0	0	1	0
G36995	SAMN03300146	public repositories	2002	Mexico	Central America	Cattle	84.44	1140	19	Eu1	SB0140	RD4 deleted	Rdpan deleted	N_RD17 deleted	0	0	1	0
G36996	SAMN03300147	public repositories	2002	NA	NA	Cattle	60.46	1156	17	Eu1	SB0673	RD4 deleted	Rdpan deleted	N_RD17 deleted	0	0	1	0
G36997	SAMN03300148	public repositories	2002	Mexico	Central America	Cattle	47.62	1141	17	Eu1	SB0673	RD4 deleted	Rdpan deleted	N_RD17 deleted	0	0	1	0
G36998	SAMN03300149	public repositories	2002	Mexico	Central America	Cattle	60.54	1144	18	Eu1	SB0673	RD4 deleted	Rdpan deleted	N_RD17 deleted	0	0	1	0
G36999	SAMN03300150	public repositories	2002	Mexico	Central America	Cattle	21.82	1128	18	Eu1	SB0140	RD4 deleted	Rdpan deleted	N_RD17 deleted	1	1	1	0
G37000	SAMN03300151	public repositories	2002	USA	Northern America	Cattle	76.57	1124	28	Eu2	SB0121	RD4 deleted	Rdpan deleted	N_RD17 deleted	1	1	1	0
G37001	SAMN03300152	public repositories	2002	USA	Northern America	Cattle	43.52	1161	20	Eu1	SB0673	RD4 deleted	Rdpan deleted	N_RD17 deleted	0	0	1	0
G37002	SAMN03300153	public repositories	2002	NA	NA	Cattle	119.77	1128	455	Eu1	SB2020	RD4 deleted	Rdpan deleted	N_RD17 deleted	0	0	1	0
G37003	SAMN03300154	public repositories	2002	Mexico	Central America	Cattle	71.91	1153	24	Eu1	SB0673	RD4 deleted	Rdpan deleted	N_RD17 deleted	0	0	1	0
G37004	SAMN03300155	public repositories	2002	Mexico	Central America	Cattle	71.13	1117	21	Eu2	SB0121	RD4 deleted	Rdpan deleted	N_RD17 deleted	1	1	1	0
G37005	SAMN03300156	public repositories	2002	Mexico	Central America	Cattle	62.27	1142	22	Eu1	New pattern	RD4 deleted	Rdpan deleted	N_RD17 deleted	0	0	1	1
G37006	SAMN03300157	public repositories	2002	Mexico	Central America	Cattle	57.07	1179	18	Eu1	SB0145	RD4 deleted	Rdpan deleted	N_RD17 deleted	0	0	1	0
G37007	SAMN03300158	public repositories	2002	Mexico	Central America	Cattle	77.36	1180	25	Eu1	SB0145	RD4 deleted	Rdpan deleted	N_RD17 deleted	0	0	1	0
G37008	SAMN03300159	public repositories	2002	Mexico	Central America	Cattle	56.67	1135	20	Eu1	SB2020	RD4 deleted	Rdpan deleted	N_RD17 deleted	1	1	1	0
G37009	SAMN03300160	public repositories	2002	Mexico	Central America	Cattle	41.95	1157	19	Eu2	SB0121	RD4 deleted	Rdpan deleted	N_RD17 deleted	1	1	1	0
G37010	SAMN03300161	public repositories	2002	USA	Northern America	Cattle	88	1153	26	Eu1	SB0145	RD4 deleted	Rdpan deleted	N_RD17 deleted	0	0	1	0
G37011	SAMN03300162	public repositories	2002	Mexico	Central America	Cattle	31.21	1107	13	Eu2	SB0121	RD4 deleted	Rdpan deleted	N_RD17 deleted	1	1	1	0
G37012	SAMN03300163	public repositories	2002	NA	NA	Cattle	56.14	1177	23	Eu1	SB0145	RD4 deleted	Rdpan deleted	N_RD17 deleted	0	0	1	0
G37013	SAMN03300164	public repositories	2002	Mexico	Central America	Cattle	64.48	1145	23	Eu1	SB0673	RD4 deleted	Rdpan deleted	N_RD17 deleted	0	0	1	0
G37014	SAMN03300165	public repositories	2002	Mexico	Central America	Cattle	64.46	1164	21	Eu1	SB0145	RD4 deleted	Rdpan deleted	N_RD17 deleted	0	0	1	1
G37015	SAMN03300166	public repositories	2002	USA	Northern America	Cattle	113.27	1163	29	Eu1	SB0673	RD4 deleted	Rdpan deleted	N_RD17 deleted	0	0	1	0
G37016	SAMN03300167	public repositories	2002	Mexico	Central America	Cattle	46.57	1147	17	Eu1	SB0140	RD4 deleted	Rdpan deleted	N_RD17 deleted	1	1	1	0
G37017	SAMN03300168	public repositories	2002	USA	Northern America	Cattle	79.88	1153	34	Eu1	SB0145	RD4 deleted	Rdpan deleted	N_RD17 deleted	0	0	1	1
G37018	SAMN03300169	public repositories	2002	Mexico	Central America	Cattle	46.29	1150	16	Eu1	SB0673	RD4 deleted	Rdpan deleted	N_RD17 deleted	0	0	1	1
G37019	SAMN03300170	public repositories	2002	USA	Northern America	Cattle	63.58	1154	21	Eu1	SB0145	RD4 deleted	Rdpan deleted	N_RD17 deleted	0	0	1	0
G37020	SAMN03300171	public repositories	2002	USA	Northern America	Cattle	59.52	1163	22	Eu1	SB0673	RD4 deleted	Rdpan deleted	N_RD17 deleted	0	0	1	0
G37021	SAMN03300172	public repositories	2002	USA	Northern America	Cattle	30.19	1160	29	Eu1	SB0673	RD4 deleted	Rdpan deleted	N_RD17 deleted	0	0	1	0
G37022	SAMN03300173	public repositories	2002	NA	NA	Cattle	39.38	1144	18	Eu1	SB0673	RD4 deleted	Rdpan deleted	N_RD17 deleted	0	0	1	0
G37023	SAMN03300174	public repositories	2002	Mexico	Central America	Cattle	70.1	1129	15	Eu1	SB2020	RD4 deleted	Rdpan deleted	N_RD17 deleted	1	1	1	0
G37024	SAMN03300175	public repositories	2002	USA	Northern America	Cattle	47.58	1154	20	Eu1	SB0145	RD4 deleted	Rdpan deleted	N_RD17 deleted	0	0	1	1
G37025	SAMN03300176	public repositories	2002	USA	Northern America	Cattle	42.33	1154	22	Eu1	SB0145	RD4 deleted	Rdpan deleted	N_RD17 deleted	0	0	1	0
G37026	SAMN03300177	public repositories	2002	USA	Northern America	Cattle	58.17	1158	15	Eu1	SB0145	RD4 deleted	Rdpan deleted	N_RD17 deleted	0	0	1	0
G37027	SAMN03300178	public repositories	2002	NA	NA	Cattle	36.8	1136	24	Eu1	SB0140	RD4 deleted	Rdpan deleted	N_RD17 deleted	0	0	1	1
G37028	SAMN03300179	public repositories	2002	NA	NA	Cattle	78.21	1126	16	Eu1	SB0140	RD4 deleted	Rdpan deleted	N_RD17 deleted	0	0	1	0
G37029	SAMN03300180	public repositories	2002	Mexico	Central America	Cattle	93.79	1153	22	Eu1	SB0140	RD4 deleted	Rdpan deleted	N_RD17 deleted	1	1	1	0
G37030	SAMN03300181	public repositories	2002	Mexico	Central America	Cattle	70.42	1141	19	Eu1	New pattern	RD4 deleted	Rdpan deleted	N_RD17 deleted	0	0	1	0
G37031	SAMN03300182	public repositories	2002	Mexico	Central America	Cattle	58.95	1102	21	Eu2	SB0121	RD4 deleted	Rdpan deleted	N_RD17 deleted	1	1	1	1
G37032	SAMN03300183	public repositories	2002	USA	Northern America	Cattle	66.48	1153	21	Eu1	SB0145	RD4 deleted	Rdpan deleted	N_RD17 deleted	0	0	1	0
G37033	SAMN03300184	public repositories	2002	Mexico	Central America	Cattle	78.54	1147	22	Eu1	SB0140	RD4 deleted	Rdpan deleted	N_RD17 deleted	1	1	1	0
G37034	SAMN03300185	public repositories	2002	NA	NA	Cattle	55.57	1147	17	Eu1	SB0673	RD4 deleted	Rdpan deleted	N_RD17 deleted	0	0	1	0
G37035	SAMN03300186	public repositories	2002	USA	Northern America	Cattle	90.23	1150	977	Eu1	SB0145	RD4 deleted	Rdpan deleted	N_RD17 deleted	0	0	1	0
G37036	SAMN03300187	public repositories	2002	Mexico	Central America	Cattle	73.3	1124	17	Eu1	SB0140	RD4 deleted	Rdpan deleted	N_RD17 deleted	1	1	1	0
G37037	SAMN03300188	public repositories	2002	USA	Northern America	Cattle	113.03	1124	31	Eu2	SB0121	RD4 deleted	Rdpan deleted	N_RD17 deleted	0	0	1	0
G37038	SAMN03300189	public repositories	2002	Mexico	Central America	Cattle	87.31	1155	22	Eu1	SB0673	RD4 deleted	Rdpan deleted	N_RD17 deleted	0	0	1	0
G37039	SAMN03300190	public repositories	2002	USA	Northern America	Cervid	50.19	1142	33	Eu2	SB0265	RD4 deleted	Rdpan deleted	N_RD17 deleted	1	1	1	0
G37040	SAMN03300191	public repositories	2002	Mexico	Central America	Cattle	48.08	1141	20	Eu1	SB0673	RD4 deleted	Rdpan deleted	N_RD17 deleted	0	0	1	0
G37041	SAMN03300192	public repositories	2002	Mexico	Central America	Cattle	89.87	1160	19	Eu1	SB1499	RD4 deleted	Rdpan deleted	N_RD17 deleted	1	1	1	0
G37042	SAMN03300193	public repositories	2002	Mexico	Central America	Cattle	65.05	1145	24	Eu1	SB0673	RD4 deleted	Rdpan deleted	N_RD17 deleted	0	0	1	0
G37043	SAMN03300194	public repositories	2002	Mexico	Central America	Cattle	80.25	1145	27	Eu1	SB0673	RD4 deleted	Rdpan deleted	N_RD17 deleted	0	0	1	0
G37044	SAMN03300195	public repositories	2002	Mexico	Central America	Cattle	62.69	1146	21	Eu1	SB0673	RD4 deleted	Rdpan deleted	N_RD17 deleted	0	0	1	0
G37045	SAMN03300196	public repositories	2002	USA	Northern America	Cattle	59.44	1134	675	Eu1	SB0673	RD4 deleted	Rdpan deleted	N_RD17 deleted	0	0	1	0
G37046	SAMN03300197	public repositories	2002	USA	Northern America	Cattle	57.21	1161	15	Eu1	SB0145	RD4 deleted	Rdpan deleted	N_RD17 deleted	0	0	1	0
G37047	SAMN03300198	public repositories	2003	USA	Northern America	Cattle	77.63	1159	26	Eu1	SB0673	RD4 deleted	Rdpan deleted	N_RD17 deleted	0	0	1	1
G37048	SAMN03300199	public repositories	2003	USA	Northern America	Cattle	63.46	1121	29	Eu2	SB0121	RD4 deleted	Rdpan deleted	N_RD17 deleted	1	1	1	1
G37049	SAMN03300200	public repositories	2003	NA	NA	Cattle	72.56	1152	25	Eu1	SB1750	RD4 deleted	Rdpan deleted	N_RD17 deleted	0	0	1	0
G37050	SAMN03300201	public repositories	2003	Mexico	Central America	Cattle	86.4	1150	28	Eu1	SB0673	RD4 deleted	Rdpan deleted	N_RD17 deleted	0	0	1	0
G37051	SAMN03300202	public repositories	2003	Mexico	Central America	Cattle	50.73	1152	19	Eu1	SB1750	RD4 deleted	Rdpan deleted	N_RD17 deleted	0	0	1	0
G37052	SAMN03300203	public repositories	2003	Mexico	Central America	Cattle	61.44	1154	29	Eu1	SB1750	RD4 deleted	Rdpan deleted	N_RD17 deleted	0	0	1	1
G37053	SAMN03300204	public repositories	2003	Mexico	Central America	Cattle	67.64	1153	29	Eu1	SB1750	RD4 deleted	Rdpan deleted	N_RD17 deleted	0	0	1	0
G37054	SAMN03300205	public repositories	2003	Mexico	Central America	Cattle	102.17	1143	15	Eu1	New pattern	RD4 deleted	Rdpan deleted	N_RD17 deleted	0	0	1	0
G37055	SAMN03300206	public repositories	2003	NA	NA	Cattle	75.41	1154	38	Eu1	SB1750	RD4 deleted	Rdpan deleted	N_RD17 deleted	0	0	1	0
G37056	SAMN03300207	public repositories	2003	USA	Northern America	Cattle	64.17	1157	23	Eu1	SB0673	RD4 deleted	Rdpan deleted	N_RD17 deleted	0	0	1	0
G37057	SAMN03300208	public repositories	2003	Mexico	Central America	Cattle	66.43	1143	35	Eu1	SB0673	RD4 deleted	Rdpan deleted	N_RD17 deleted	0	0	1	0
G37058	SAMN03300209	public repositories	2003	Mexico	Central America	Cattle	51.96	1143	22	Eu1	SB0673	RD4 deleted	Rdpan deleted	N_RD17 deleted	0	0	1	1
G37059	SAMN03300210	public repositories	2003	NA	NA	Cattle	35.25	1140	23	Eu1	SB0673	RD4 deleted	Rdpan deleted	N_RD17 deleted	0	0	1	0
G37060	SAMN03300211	public repositories	2003	Mexico	Central America	Cattle	118.91	1145	58	Eu1	SB0673	RD4 deleted	Rdpan deleted	N_RD17 deleted	0	0	1	0
G37061	SAMN03300212	public repositories	2003	USA	Northern America	Cattle	90.25	1150	34	Eu1	SB0145	RD4 deleted	Rdpan deleted	N_RD17 deleted	0	0	1	1
G37062	SAMN03300213	public repositories	2003	NA	NA	Cattle	70.27	1155	21	Eu1	SB1750	RD4 deleted	Rdpan deleted	N_RD17 deleted	0	0	1	0
G37063	SAMN03300214	public repositories	2003	USA	Northern America	Cattle	63.57	1156	20	Eu1	SB0673	RD4 deleted	Rdpan deleted	N_RD17 deleted	0	0	1	0
G37064	SAMN03300215	public repositories	2003	USA	Northern America	Cattle	48.94	1157	20	Eu1	SB0145	RD4 deleted	Rdpan deleted	N_RD17 deleted	0	0	1	0
G37065	SAMN03300216	public repositories	2003	NA	NA	Cattle	76.06	1106	22	Eu2	SB0121	RD4 deleted	Rdpan deleted	N_RD17 deleted	0	0	1	0
G37066	SAMN03300217	public repositories	2003	USA	Northern America	Cattle	31.41	1142	23	Eu1	SB0145	RD4 deleted	Rdpan deleted	N_RD17 deleted	0	0	1	0
G37067	SAMN03300218	public repositories	2003	USA	Northern America	Cattle	77.3	1143	45	Eu2	SB1345	RD4 deleted	Rdpan deleted	N_RD17 deleted	0	0	1	0
G37068	SAMN03300219	public repositories	2003	Mexico	Central America	Cattle	86	1143	34	Eu1	SB0140	RD4 deleted	Rdpan deleted	N_RD17 deleted	1	1	1	1
G37069	SAMN03300220	public repositories	2003	Mexico	Central America	Cattle	28.8	1151	9	Eu1	SB1750	RD4 deleted	Rdpan deleted	N_RD17 deleted	0	0	1	0
G37070	SAMN03300221	public repositories	2003	USA	Northern America	Cattle	50.24	1155	22	Eu1	SB0145	RD4 deleted	Rdpan deleted	N_RD17 deleted	0	0	1	0
G37071	SAMN03300222	public repositories	2003	Mexico	Central America	Cattle	26.64	1142	11	Eu1	SB0140	RD4 deleted	Rdpan deleted	N_RD17 deleted	1	1	1	0
G37072	SAMN03300223	public repositories	2003	Mexico	Central America	Cattle	69.07	1139	771	Eu1	SB1040	RD4 deleted	Rdpan deleted	N_RD17 deleted	0	0	1	1
G37073	SAMN03300224	public repositories	2003	USA	Northern America	Cattle	21.8	1110	11	Eu2	SB1345	RD4 deleted	Rdpan deleted	N_RD17 deleted	1	1	1	0
G37074	SAMN03300225	public repositories	2003	USA	Northern America	Cattle	46.72	1140	28	Eu2	SB1345	RD4 deleted	Rdpan deleted	N_RD17 deleted	0	0	1	0
G37075	SAMN03300226	public repositories	2003	USA	Northern America	Cattle	39.87	1141	18	Eu2	SB1345	RD4 deleted	Rdpan deleted	N_RD17 deleted	0	0	1	0
G37076	SAMN03300227	public repositories	2003	USA	Northern America	Cattle	40.69	1137	19	Eu2	SB1345	RD4 deleted	Rdpan deleted	N_RD17 deleted	0	0	1	0
G37077	SAMN03300228	public repositories	2003	USA	Northern America	Cattle	20.24	1129	6	Eu2	SB1345	RD4 deleted	Rdpan deleted	N_RD17 deleted	0	0	1	0
G37078	SAMN03300229	public repositories	2003	Mexico	Central America	Cattle	55.53	1136	18	Eu1	SB0130	RD4 deleted	Rdpan deleted	N_RD17 deleted	1	1	1	1
G37079	SAMN03300230	public repositories	2003	NA	NA	Cattle	58.11	1153	34	Eu1	SB0140	RD4 deleted	Rdpan deleted	N_RD17 deleted	0	0	1	1
G37080	SAMN03300231	public repositories	2003	USA	Northern America	Cattle	43.25	1132	331	Eu1	SB0145	RD4 deleted	Rdpan deleted	N_RD17 deleted	0	0	1	0
G37081	SAMN03300232	public repositories	2003	USA	Northern America	Cattle	26.66	1149	8	Eu1	SB0145	RD4 deleted	Rdpan deleted	N_RD17 deleted	0	0	1	0
G37082	SAMN03300233	public repositories	2003	USA	Northern America	Cattle	49.46	1143	22	Eu2	SB1345	RD4 deleted	Rdpan deleted	N_RD17 deleted	0	0	1	0
G37083	SAMN03300234	public repositories	2003	USA	Northern America	Cattle	61.8	1141	28	Eu2	SB1345	RD4 deleted	Rdpan deleted	N_RD17 deleted	1	1	1	0
G37084	SAMN03300235	public repositories	2003	Mexico	Central America	Cattle	41.49	1138	53	Eu1	SB0673	RD4 deleted	Rdpan deleted	N_RD17 deleted	0	0	1	0
G37085	SAMN03300236	public repositories	2003	Mexico	Central America	Cattle	52.38	1130	16	Eu1	SB0327	RD4 deleted	Rdpan deleted	N_RD17 deleted	0	0	1	1
G37086	SAMN03300237	public repositories	2003	Mexico	Central America	Cattle	79.55	1146	24	Eu1	SB0673	RD4 deleted	Rdpan deleted	N_RD17 deleted	0	0	1	0
G37087	SAMN03300238	public repositories	2003	USA	Northern America	Cattle	45.07	1141	18	Eu2	SB1345	RD4 deleted	Rdpan deleted	N_RD17 deleted	1	1	1	0
G37088	SAMN03300239	public repositories	2003	USA	Northern America	Cattle	29.8	1127	16	Eu1	SB0140	RD4 deleted	Rdpan deleted	N_RD17 deleted	1	1	1	0
G37089	SAMN03300240	public repositories	2003	Mexico	Central America	Cattle	17.1	1083	12	Eu1	SB0673	RD4 deleted	Rdpan deleted	N_RD17 deleted	0	0	1	1
G37090	SAMN03300241	public repositories	2003	Mexico	Central America	Cattle	49.11	1182	23	Eu1	SB0140	RD4 deleted	Rdpan deleted	N_RD17 deleted	1	1	1	0
G37091	SAMN03300242	public repositories	2003	NA	NA	Cattle	72.91	1144	13	Eu1	SB0971	RD4 deleted	Rdpan deleted	N_RD17 deleted	0	0	1	0
G37092	SAMN03300243	public repositories	2003	USA	Northern America	Cattle	103.64	1141	39	Eu1	SB0140	RD4 deleted	Rdpan deleted	N_RD17 deleted	0	0	1	1
G37093	SAMN03300244	public repositories	2003	Mexico	Central America	Cattle	60.5	1152	19	Eu1	SB0673	RD4 deleted	Rdpan deleted	N_RD17 deleted	0	0	1	0
G37094	SAMN03300245	public repositories	2003	Mexico	Central America	Cattle	41.07	1149	27	Eu1	SB0673	RD4 deleted	Rdpan deleted	N_RD17 deleted	0	0	1	0
G37095	SAMN03300246	public repositories	2003	USA	Northern America	Cattle	103.26	1144	36	Eu1	SB0145	RD4 deleted	Rdpan deleted	N_RD17 deleted	0	0	1	0
G37096	SAMN03300247	public repositories	2003	USA	Northern America	Sus scrofa	33.46	1160	11	Eu1	SB0145	RD4 deleted	Rdpan deleted	N_RD17 deleted	1	1	1	0
G37097	SAMN03300248	public repositories	2003	Mexico	Central America	Cattle	34.52	1145	27	Eu1	SB0673	RD4 deleted	Rdpan deleted	N_RD17 deleted	0	0	1	0
G37098	SAMN03300249	public repositories	2003	Mexico	Central America	Cattle	80.39	1116	22	Eu2	SB0121	RD4 deleted	Rdpan deleted	N_RD17 deleted	1	1	1	0
G37099	SAMN03300250	public repositories	2003	Mexico	Central America	Cattle	125.64	1157	23	Eu1	SB0673	RD4 deleted	Rdpan deleted	N_RD17 deleted	0	0	1	0
G37100	SAMN03300251	public repositories	2004	Mexico	Central America	Cattle	55.29	1153	22	Eu1	SB0673	RD4 deleted	Rdpan deleted	N_RD17 deleted	0	0	1	0
G37101	SAMN03300252	public repositories	2004	USA	Northern America	Cattle	68.06	1158	27	Eu1	SB0145	RD4 deleted	Rdpan deleted	N_RD17 deleted	1	1	1	0
G37102	SAMN03300253	public repositories	2004	Mexico	Central America	Cattle	69.93	1150	25	Eu1	SB0673	RD4 deleted	Rdpan deleted	N_RD17 deleted	0	0	1	1
G37103	SAMN03300254	public repositories	2004	Mexico	Central America	Cattle	85.42	1151	20	Eu1	SB0673	RD4 deleted	Rdpan deleted	N_RD17 deleted	0	0	1	0
G37104	SAMN03300255	public repositories	2004	Mexico	Central America	Cattle	102.62	1151	24	Eu1	SB0673	RD4 deleted	Rdpan deleted	N_RD17 deleted	0	0	1	0
G37105	SAMN03300256	public repositories	2004	Mexico	Central America	Cattle	79.24	1152	28	Eu1	SB0673	RD4 deleted	Rdpan deleted	N_RD17 deleted	0	0	1	0
G37107	SAMN03300258	public repositories	2004	Mexico	Central America	Cattle	52.51	1162	19	Eu1	SB0673	RD4 deleted	Rdpan deleted	N_RD17 deleted	0	0	1	0
G37108	SAMN03300259	public repositories	2004	USA	Northern America	Cattle	106.8	1142	24	Eu1	SB0327	RD4 deleted	Rdpan deleted	N_RD17 deleted	0	0	1	0
G37109	SAMN03300260	public repositories	2004	USA	Northern America	Cattle	62.63	1150	19	Eu1	SB0292	RD4 deleted	Rdpan deleted	N_RD17 deleted	0	0	1	1
G37110	SAMN03300261	public repositories	2004	Mexico	Central America	Cattle	42.18	1150	19	Eu1	SB0673	RD4 deleted	Rdpan deleted	N_RD17 deleted	0	0	1	1
G37111	SAMN03300262	public repositories	2004	Mexico	Central America	Cattle	73.05	1148	28	Eu1	SB0673	RD4 deleted	Rdpan deleted	N_RD17 deleted	0	0	1	0
G37112	SAMN03300263	public repositories	2004	USA	Northern America	Cattle	88.41	1151	18	Eu1	SB0673	RD4 deleted	Rdpan deleted	N_RD17 deleted	0	0	1	0
G37113	SAMN03300264	public repositories	2004	USA	Northern America	Cattle	40.81	1147	18	Eu1	SB0673	RD4 deleted	Rdpan deleted	N_RD17 deleted	0	0	1	0
G37114	SAMN03300265	public repositories	2004	Mexico	Central America	Cattle	49.3	1137	514	Eu1	SB1751	RD4 deleted	Rdpan deleted	N_RD17 deleted	0	0	1	0
G37115	SAMN03300266	public repositories	2004	USA	Northern America	Cattle	49.77	1152	16	Eu1	SB0673	RD4 deleted	Rdpan deleted	N_RD17 deleted	0	0	1	0
G37116	SAMN03300267	public repositories	2004	Mexico	Central America	Cattle	29.09	1103	9	Eu2	SB0121	RD4 deleted	Rdpan deleted	N_RD17 deleted	1	1	1	0
G37118	SAMN03300269	public repositories	2004	USA	Northern America	Cattle	62.53	1143	20	Eu1	SB1758	RD4 deleted	Rdpan deleted	N_RD17 deleted	1	1	1	0
G37119	SAMN03300270	public repositories	2004	Mexico	Central America	Cattle	17.34	1109	36	Eu1	SB1040	RD4 deleted	Rdpan deleted	N_RD17 deleted	0	0	1	1
G37120	SAMN03300271	public repositories	2004	Mexico	Central America	Cattle	24.78	1137	14	Eu1	SB0327	RD4 deleted	Rdpan deleted	N_RD17 deleted	0	0	1	0
G37121	SAMN03300272	public repositories	2004	USA	Northern America	Cattle	83.54	1153	21	Eu1	SB0673	RD4 deleted	Rdpan deleted	N_RD17 deleted	0	0	1	0
G37122	SAMN03300273	public repositories	2004	Mexico	Central America	Cattle	54	1145	19	Eu1	SB0673	RD4 deleted	Rdpan deleted	N_RD17 deleted	0	0	1	0
G37123	SAMN03300274	public repositories	2004	Mexico	Central America	Cattle	44.04	1147	24	Eu1	SB0673	RD4 deleted	Rdpan deleted	N_RD17 deleted	0	0	1	0
G37124	SAMN03300275	public repositories	2004	Mexico	Central America	Cattle	55.26	1155	32	Eu1	SB0673	RD4 deleted	Rdpan deleted	N_RD17 deleted	0	0	1	0
G37125	SAMN03300276	public repositories	2004	USA	Northern America	Cattle	45.24	1151	14	Eu1	SB0673	RD4 deleted	Rdpan deleted	N_RD17 deleted	0	0	1	0
G37126	SAMN03300277	public repositories	2004	USA	Northern America	Cattle	83.81	1151	35	Eu1	SB0673	RD4 deleted	Rdpan deleted	N_RD17 deleted	0	0	1	0
G37127	SAMN03300278	public repositories	2004	USA	Northern America	Cattle	65.69	1151	20	Eu1	SB0673	RD4 deleted	Rdpan deleted	N_RD17 deleted	0	0	1	0
G37128	SAMN03300279	public repositories	2004	USA	Northern America	Cattle	75.53	1151	24	Eu1	SB0673	RD4 deleted	Rdpan deleted	N_RD17 deleted	0	0	1	0
G37129	SAMN03300280	public repositories	2004	USA	Northern America	Cattle	37.57	1150	16	Eu1	SB0673	RD4 deleted	Rdpan deleted	N_RD17 deleted	0	0	1	0
G37130	SAMN03300281	public repositories	2004	Mexico	Central America	Cattle	33.14	1150	18	Eu1	SB0145	RD4 deleted	Rdpan deleted	N_RD17 deleted	0	0	1	0
G37131	SAMN03300282	public repositories	2004	Mexico	Central America	Cattle	52.03	1157	21	Eu1	SB0673	RD4 deleted	Rdpan deleted	N_RD17 deleted	0	0	1	1
G37132	SAMN03300283	public repositories	2004	USA	Northern America	Cattle	77.9	1154	29	Eu1	SB0145	RD4 deleted	Rdpan deleted	N_RD17 deleted	0	0	1	0
G37133	SAMN03300284	public repositories	2004	Mexico	Central America	Cattle	46.89	1139	20	Eu1	SB0327	RD4 deleted	Rdpan deleted	N_RD17 deleted	0	0	1	0
G37134	SAMN03300285	public repositories	2004	Mexico	Central America	Cattle	84.31	1131	24	Eu1	SB0971	RD4 deleted	Rdpan deleted	N_RD17 deleted	0	0	1	1
G37135	SAMN03300286	public repositories	2004	Mexico	Central America	Cattle	47.35	1147	15	Eu1	SB1502	RD4 deleted	Rdpan deleted	N_RD17 deleted	0	0	1	1
G37136	SAMN03300287	public repositories	2004	USA	Northern America	Cattle	91.43	1156	41	Eu1	SB0145	RD4 deleted	Rdpan deleted	N_RD17 deleted	0	0	1	1
G37137	SAMN03300288	public repositories	2004	USA	Northern America	Cattle	83.27	1152	29	Eu1	SB0145	RD4 deleted	Rdpan deleted	N_RD17 deleted	0	0	1	0
G37138	SAMN03300289	public repositories	2004	USA	Northern America	Cattle	68.15	1152	26	Eu1	SB0145	RD4 deleted	Rdpan deleted	N_RD17 deleted	0	0	1	0
G37139	SAMN03300290	public repositories	2004	USA	Northern America	Cattle	41.23	1150	13	Eu1	SB0673	RD4 deleted	Rdpan deleted	N_RD17 deleted	0	0	1	1
G37140	SAMN03300291	public repositories	2004	NA	NA	Cattle	45.99	1137	15	Eu1	SB2014	RD4 deleted	Rdpan deleted	N_RD17 deleted	0	0	1	0
G37141	SAMN03300292	public repositories	2004	USA	Northern America	Cattle	37.55	1152	13	Eu1	SB0673	RD4 deleted	Rdpan deleted	N_RD17 deleted	0	0	1	0
G37142	SAMN03300293	public repositories	2005	USA	Northern America	Cattle	83.95	1143	24	Eu1	SB0271	RD4 deleted	Rdpan deleted	N_RD17 deleted	0	0	1	0
G37143	SAMN03300294	public repositories	2005	NA	NA	Cattle	69.85	1142	39	Eu1	SB1745	RD4 deleted	Rdpan deleted	N_RD17 deleted	0	0	1	0
G37144	SAMN03300295	public repositories	2005	Mexico	Central America	Cattle	36.65	1171	8	Eu1	SB0269	RD4 deleted	Rdpan deleted	N_RD17 deleted	1	1	1	1
G37145	SAMN03300296	public repositories	2005	Mexico	Central America	Cattle	63.98	1156	25	Eu1	SB0145	RD4 deleted	Rdpan deleted	N_RD17 deleted	0	0	1	0
G37146	SAMN03300297	public repositories	2005	Mexico	Central America	Cattle	33.09	1149	14	Eu1	SB0673	RD4 deleted	Rdpan deleted	N_RD17 deleted	0	0	1	0
G37147	SAMN03300298	public repositories	2005	USA	Northern America	Cattle	49.31	1144	580	Eu1	SB0145	RD4 deleted	Rdpan deleted	N_RD17 deleted	0	0	1	0
G37148	SAMN03300299	public repositories	2005	NA	NA	Cattle	52.56	1140	28	Eu1	SB0971	RD4 deleted	Rdpan deleted	N_RD17 deleted	0	0	1	0
G37149	SAMN03300300	public repositories	2005	Mexico	Central America	Cattle	39.76	1162	13	Eu1	SB1499	RD4 deleted	Rdpan deleted	N_RD17 deleted	1	1	1	0
G37150	SAMN03300301	public repositories	2005	Mexico	Central America	Cattle	44.95	1139	21	Eu1	SB0673	RD4 deleted	Rdpan deleted	N_RD17 deleted	0	0	1	0
G37151	SAMN03300302	public repositories	2005	USA	Northern America	Cattle	81.31	1151	19	Eu1	SB0673	RD4 deleted	Rdpan deleted	N_RD17 deleted	0	0	1	0
G37152	SAMN03300303	public repositories	2005	Mexico	Central America	Cattle	27.28	1137	16	Eu1	SB0971	RD4 deleted	Rdpan deleted	N_RD17 deleted	0	0	1	0
G37153	SAMN03300304	public repositories	2005	Mexico	Central America	Cattle	33.29	1155	18	Eu2	SB0121	RD4 deleted	Rdpan deleted	N_RD17 deleted	0	0	1	0
G37154	SAMN03300305	public repositories	2005	USA	Northern America	Cattle	73.03	1133	790	Eu1	SB0271	RD4 deleted	Rdpan deleted	N_RD17 deleted	1	1	1	0
G37155	SAMN03300306	public repositories	2005	NA	NA	Cattle	37.02	1142	39	Eu1	SB0673	RD4 deleted	Rdpan deleted	N_RD17 deleted	0	0	1	0
G37156	SAMN03300307	public repositories	2005	USA	Northern America	Cattle	52.34	1140	45	Eu1	SB0971	RD4 deleted	Rdpan deleted	N_RD17 deleted	0	0	1	1
G37157	SAMN03300308	public repositories	2005	USA	Northern America	Cervid	59.9	1175	24	Eu2	SB0121	RD4 deleted	Rdpan deleted	N_RD17 deleted	1	1	1	0
G37158	SAMN03300309	public repositories	2005	NA	NA	Cattle	56.53	1131	33	Eu1	SB0140	RD4 deleted	Rdpan deleted	N_RD17 deleted	0	0	1	0
G37159	SAMN03300310	public repositories	2005	Mexico	Central America	Cattle	66.94	1150	21	Eu1	SB0971	RD4 deleted	Rdpan deleted	N_RD17 deleted	1	1	1	0
G37160	SAMN03300311	public repositories	2005	Mexico	Central America	Cattle	41.13	1160	23	Eu1	SB0673	RD4 deleted	Rdpan deleted	N_RD17 deleted	1	1	1	0
G37161	SAMN03300312	public repositories	2005	Mexico	Central America	Cattle	70.57	1173	20	Eu1	SB1040	RD4 deleted	Rdpan deleted	N_RD17 deleted	0	0	1	0
G37162	SAMN03300313	public repositories	2005	Mexico	Central America	Cattle	38.11	1181	12	Eu1	SB0145	RD4 deleted	Rdpan deleted	N_RD17 deleted	0	0	1	0
G37163	SAMN03300314	public repositories	2005	Mexico	Central America	Cattle	45.46	1141	22	Eu1	SB0971	RD4 deleted	Rdpan deleted	N_RD17 deleted	0	0	1	0
G37164	SAMN03300315	public repositories	2005	USA	Northern America	Cattle	29.63	1142	26	Eu1	SB0673	RD4 deleted	Rdpan deleted	N_RD17 deleted	0	0	1	0
G37165	SAMN03300316	public repositories	2005	Mexico	Central America	Cattle	55.03	1138	33	Eu1	SB0140	RD4 deleted	Rdpan deleted	N_RD17 deleted	1	1	1	0
G37166	SAMN03300317	public repositories	2005	Mexico	Central America	Cattle	51.64	1106	31	Eu2	SB0121	RD4 deleted	Rdpan deleted	N_RD17 deleted	1	1	1	0
G37167	SAMN03300318	public repositories	2005	Mexico	Central America	Cattle	38.2	1169	9	Eu2	SB0121	RD4 deleted	Rdpan deleted	N_RD17 deleted	1	1	1	0
G37168	SAMN03300319	public repositories	2005	NA	NA	Cattle	52.81	1160	17	Eu1	SB0673	RD4 deleted	Rdpan deleted	N_RD17 deleted	0	0	1	0
G37169	SAMN03300320	public repositories	2005	Mexico	Central America	Cattle	50.75	1142	14	Eu1	SB0673	RD4 deleted	Rdpan deleted	N_RD17 deleted	0	0	1	0
G37170	SAMN03300321	public repositories	2005	NA	NA	Cattle	76.1	1163	17	Eu1	SB1499	RD4 deleted	Rdpan deleted	N_RD17 deleted	0	0	1	0
G37171	SAMN03300322	public repositories	2005	NA	NA	Cattle	56.77	1161	17	Eu1	SB1499	RD4 deleted	Rdpan deleted	N_RD17 deleted	0	0	1	0
G37172	SAMN03300323	public repositories	2005	NA	NA	Cattle	48.1	1161	18	Eu1	SB1499	RD4 deleted	Rdpan deleted	N_RD17 deleted	0	0	1	0
G37173	SAMN03300324	public repositories	2005	Mexico	Central America	Cattle	59.75	1142	12	Eu1	SB0673	RD4 deleted	Rdpan deleted	N_RD17 deleted	0	0	1	1
G37174	SAMN03300325	public repositories	2005	USA	Northern America	Cattle	76.52	1142	22	Eu1	SB0271	RD4 deleted	Rdpan deleted	N_RD17 deleted	0	0	1	0
G37175	SAMN03300326	public repositories	2005	NA	NA	Cattle	52.9	1161	15	Eu1	SB1499	RD4 deleted	Rdpan deleted	N_RD17 deleted	0	0	1	0
G37176	SAMN03300327	public repositories	2005	Mexico	Central America	Cattle	79.29	1112	34	Eu2	SB0121	RD4 deleted	Rdpan deleted	N_RD17 deleted	1	1	1	0
G37177	SAMN03300328	public repositories	2005	Mexico	Central America	Cattle	51.77	1178	18	Eu1	SB0140	RD4 deleted	Rdpan deleted	N_RD17 deleted	1	1	1	0
G37178	SAMN03300329	public repositories	2005	NA	NA	Cattle	48.57	1158	33	Eu1	SB1499	RD4 deleted	Rdpan deleted	N_RD17 deleted	0	0	1	0
G37179	SAMN03300330	public repositories	2005	NA	NA	Cattle	145.79	1162	28	Eu1	SB1499	RD4 deleted	Rdpan deleted	N_RD17 deleted	0	0	1	0
G37180	SAMN03300331	public repositories	2005	Mexico	Central America	Cattle	61.68	1157	21	Eu1	SB0673	RD4 deleted	Rdpan deleted	N_RD17 deleted	0	0	1	1
G37181	SAMN03300332	public repositories	2005	Mexico	Central America	Cattle	26.77	1142	26	Eu1	SB0140	RD4 deleted	Rdpan deleted	N_RD17 deleted	0	0	1	1
G37182	SAMN03300333	public repositories	2005	Mexico	Central America	Cattle	40.76	1155	12	Eu1	SB0140	RD4 deleted	Rdpan deleted	N_RD17 deleted	1	1	1	0
G37183	SAMN03300334	public repositories	2005	Mexico	Central America	Cheese	94.42	1158	21	Eu1	SB0145	RD4 deleted	Rdpan deleted	N_RD17 deleted	0	0	1	0
G37184	SAMN03300335	public repositories	2005	Mexico	Central America	Cattle	46.91	1146	27	Eu1	SB0140	RD4 deleted	Rdpan deleted	N_RD17 deleted	1	1	1	0
G37185	SAMN03300336	public repositories	2005	NA	NA	Cattle	59.46	1153	28	Eu1	SB0140	RD4 deleted	Rdpan deleted	N_RD17 deleted	0	0	1	0
G37186	SAMN03300337	public repositories	2005	USA	Northern America	Cattle	76.09	1145	16	Eu1	SB0271	RD4 deleted	Rdpan deleted	N_RD17 deleted	0	0	1	0
G37187	SAMN03300338	public repositories	2005	USA	Northern America	Cattle	82.33	1142	31	Eu1	SB0271	RD4 deleted	Rdpan deleted	N_RD17 deleted	0	0	1	0
G37188	SAMN03300339	public repositories	2005	USA	Northern America	Cattle	78.24	1142	25	Eu1	SB0271	RD4 deleted	Rdpan deleted	N_RD17 deleted	0	0	1	0
G37189	SAMN03300340	public repositories	2005	USA	Northern America	Cattle	64	1143	42	Eu1	SB0271	RD4 deleted	Rdpan deleted	N_RD17 deleted	0	0	1	0
G37190	SAMN03300341	public repositories	2005	USA	Northern America	Cattle	77.83	1143	27	Eu1	SB0271	RD4 deleted	Rdpan deleted	N_RD17 deleted	0	0	1	0
G37191	SAMN03300342	public repositories	2005	USA	Northern America	Cattle	67.95	1146	28	Eu1	SB0271	RD4 deleted	Rdpan deleted	N_RD17 deleted	0	0	1	1
G37192	SAMN03300343	public repositories	2005	USA	Northern America	Cattle	33.19	1142	14	Eu1	SB0271	RD4 deleted	Rdpan deleted	N_RD17 deleted	1	1	1	0
G37193	SAMN03300344	public repositories	2006	USA	Northern America	Cattle	64.43	1157	23	Eu1	SB0145	RD4 deleted	Rdpan deleted	N_RD17 deleted	0	0	1	0
G37194	SAMN03300345	public repositories	2006	Mexico	Central America	Cattle	33.8	1127	33	Eu1	SB0140	RD4 deleted	Rdpan deleted	N_RD17 deleted	1	1	1	0
G37195	SAMN03300346	public repositories	2006	Mexico	Central America	Cattle	16.65	1076	15	Eu1	SB1754	RD4 deleted	Rdpan deleted	N_RD17 deleted	1	1	1	0
G37196	SAMN03300347	public repositories	2006	Mexico	Central America	Cattle	53.19	1144	27	Eu1	SB0673	RD4 deleted	Rdpan deleted	N_RD17 deleted	0	0	1	0
G37197	SAMN03300348	public repositories	2006	Mexico	Central America	Cattle	70.1	1151	21	Eu1	SB0673	RD4 deleted	Rdpan deleted	N_RD17 deleted	0	0	1	0
G37198	SAMN03300349	public repositories	2006	Mexico	Central America	Cattle	65.6	1150	23	Eu1	SB0673	RD4 deleted	Rdpan deleted	N_RD17 deleted	0	0	1	0
G37199	SAMN03300350	public repositories	2006	Mexico	Central America	Cattle	44.92	1143	27	Eu1	SB0673	RD4 deleted	Rdpan deleted	N_RD17 deleted	0	0	1	0
G37200	SAMN03300351	public repositories	2006	Mexico	Central America	Cattle	47.11	1152	16	Eu1	SB0673	RD4 deleted	Rdpan deleted	N_RD17 deleted	0	0	1	0
G37201	SAMN03300352	public repositories	2006	USA	Northern America	Cattle	41.19	1142	19	Eu1	SB0271	RD4 deleted	Rdpan deleted	N_RD17 deleted	0	0	1	0
G37202	SAMN03300353	public repositories	2006	USA	Northern America	Cervid	61.99	1127	735	Eu1	SB0271	RD4 deleted	Rdpan deleted	N_RD17 deleted	0	0	1	0
G37203	SAMN03300354	public repositories	2006	USA	Northern America	Cattle	94.93	1144	21	Eu1	SB0271	RD4 deleted	Rdpan deleted	N_RD17 deleted	0	0	1	0
G37204	SAMN03300355	public repositories	2006	USA	Northern America	Cattle	49.66	1142	22	Eu1	SB0271	RD4 deleted	Rdpan deleted	N_RD17 deleted	0	0	1	0
G37205	SAMN03300356	public repositories	2006	Mexico	Central America	Cattle	78.83	1150	34	Eu1	SB0140	RD4 deleted	Rdpan deleted	N_RD17 deleted	1	1	1	0
G37206	SAMN03300357	public repositories	2006	USA	Northern America	Cattle	46.26	1154	21	Eu1	SB0145	RD4 deleted	Rdpan deleted	N_RD17 deleted	0	0	1	0
G37207	SAMN03300358	public repositories	2006	USA	Northern America	Cattle	52.91	1152	24	Eu1	SB0145	RD4 deleted	Rdpan deleted	N_RD17 deleted	0	0	1	0
G37208	SAMN03300359	public repositories	2006	Mexico	Central America	Cattle	78.18	1148	22	Eu1	SB0327	RD4 deleted	Rdpan deleted	N_RD17 deleted	0	0	1	0
G37209	SAMN03300360	public repositories	2006	USA	Northern America	Cattle	37.69	1132	327	Eu2	SB0265	RD4 deleted	Rdpan deleted	N_RD17 deleted	1	1	1	0
G37210	SAMN03300361	public repositories	2006	Mexico	Central America	Cattle	32.44	1148	29	Eu1	SB0673	RD4 deleted	Rdpan deleted	N_RD17 deleted	0	0	1	0
G37211	SAMN03300362	public repositories	2006	Mexico	Central America	Cattle	24.46	1144	16	Eu1	SB0673	RD4 deleted	Rdpan deleted	N_RD17 deleted	0	0	1	0
G37212	SAMN03300363	public repositories	2006	Mexico	Central America	Cattle	84.58	1107	17	Eu2	SB0121	RD4 deleted	Rdpan deleted	N_RD17 deleted	1	1	1	1
G37213	SAMN03300364	public repositories	2006	USA	Northern America	Cattle	60.8	1141	12	Eu1	SB0271	RD4 deleted	Rdpan deleted	N_RD17 deleted	0	0	1	0
G37214	SAMN03300365	public repositories	2006	USA	Northern America	Cattle	101.29	1146	25	Eu1	SB0271	RD4 deleted	Rdpan deleted	N_RD17 deleted	0	0	1	0
G37215	SAMN03300366	public repositories	2006	Mexico	Central America	Cattle	39.72	1139	15	Eu1	SB1757	RD4 deleted	Rdpan deleted	N_RD17 deleted	0	0	1	0
G37216	SAMN03300367	public repositories	2006	USA	Northern America	Cervid	72.26	1145	19	Eu1	SB0271	RD4 deleted	Rdpan deleted	N_RD17 deleted	1	1	1	0
G37217	SAMN03300368	public repositories	2006	USA	Northern America	Cervid	91.19	1147	20	Eu1	SB0271	RD4 deleted	Rdpan deleted	N_RD17 deleted	0	0	1	0
G37218	SAMN03300369	public repositories	2006	USA	Northern America	Cattle	48.17	1160	59	Eu1	SB0145	RD4 deleted	Rdpan deleted	N_RD17 deleted	0	0	1	0
G37219	SAMN03300370	public repositories	2006	USA	Northern America	Cattle	75.43	1158	38	Eu1	SB0145	RD4 deleted	Rdpan deleted	N_RD17 deleted	0	0	1	1
G37220	SAMN03300371	public repositories	2006	Mexico	Central America	Cattle	71.18	1154	22	Eu1	SB0673	RD4 deleted	Rdpan deleted	N_RD17 deleted	0	0	1	0
G37221	SAMN03300372	public repositories	2006	USA	Northern America	Sus scrofa	80.29	1168	22	Eu1	SB0145	RD4 deleted	Rdpan deleted	N_RD17 deleted	1	1	1	0
G37222	SAMN03300373	public repositories	2006	Mexico	Central America	Cattle	37.35	1145	37	Eu1	SB0145	RD4 deleted	Rdpan deleted	N_RD17 deleted	0	0	1	0
G37223	SAMN03300374	public repositories	2006	Mexico	Central America	Cattle	76.14	1152	23	Eu1	SB0673	RD4 deleted	Rdpan deleted	N_RD17 deleted	0	0	1	0
G37224	SAMN03300375	public repositories	2006	NA	NA	Cattle	70	1139	16	Eu1	SB1757	RD4 deleted	Rdpan deleted	N_RD17 deleted	0	0	1	0
G37225	SAMN03300376	public repositories	2006	USA	Northern America	Cattle	76.01	1155	17	Eu1	SB0145	RD4 deleted	Rdpan deleted	N_RD17 deleted	0	0	1	0
G37226	SAMN03300377	public repositories	2006	USA	Northern America	Cattle	77.42	1158	19	Eu1	SB0145	RD4 deleted	Rdpan deleted	N_RD17 deleted	0	0	1	0
G37227	SAMN03300378	public repositories	2006	Mexico	Central America	Cattle	60.48	1153	21	Eu1	SB0140	RD4 deleted	Rdpan deleted	N_RD17 deleted	0	0	1	0
G37228	SAMN03300379	public repositories	2006	USA	Northern America	Raccoon	51.67	1154	20	Eu1	SB0145	RD4 deleted	Rdpan deleted	N_RD17 deleted	0	0	1	0
G37229	SAMN03300380	public repositories	2006	USA	Northern America	Raccoon	43.74	1152	63	Eu1	SB0145	RD4 deleted	Rdpan deleted	N_RD17 deleted	0	0	1	0
G37230	SAMN03300381	public repositories	2006	USA	Northern America	Cattle	71.99	1158	14	Eu1	SB0145	RD4 deleted	Rdpan deleted	N_RD17 deleted	0	0	1	0
G37231	SAMN03300382	public repositories	2006	USA	Northern America	Opossum	47.15	1154	32	Eu1	SB0145	RD4 deleted	Rdpan deleted	N_RD17 deleted	0	0	1	0
G37232	SAMN03300383	public repositories	2006	USA	Northern America	Opossum	59.91	1152	46	Eu1	SB0145	RD4 deleted	Rdpan deleted	N_RD17 deleted	0	0	1	0
G37233	SAMN03300384	public repositories	2006	Mexico	Central America	Cattle	59.35	1155	26	Eu1	SB1750	RD4 deleted	Rdpan deleted	N_RD17 deleted	0	0	1	0
G37234	SAMN03300385	public repositories	2006	Mexico	Central America	Cattle	61.92	1114	24	Eu2	SB0121	RD4 deleted	Rdpan deleted	N_RD17 deleted	1	1	1	0
G37235	SAMN03300386	public repositories	2006	Mexico	Central America	Cattle	74.12	1147	15	Eu1	SB1040	RD4 deleted	Rdpan deleted	N_RD17 deleted	0	0	1	1
G37236	SAMN03300387	public repositories	2006	Mexico	Central America	Cattle	70.48	1144	19	Eu1	SB0673	RD4 deleted	Rdpan deleted	N_RD17 deleted	0	0	1	1
G37237	SAMN03300388	public repositories	2006	Mexico	Central America	Cattle	67.34	1151	19	Eu1	SB0673	RD4 deleted	Rdpan deleted	N_RD17 deleted	0	0	1	0
G37238	SAMN03300389	public repositories	2006	Mexico	Central America	Cattle	69.94	1150	21	Eu1	SB0673	RD4 deleted	Rdpan deleted	N_RD17 deleted	0	0	1	1
G37239	SAMN03300390	public repositories	2006	USA	Northern America	Raccoon	70.64	1151	20	Eu1	SB0145	RD4 deleted	Rdpan deleted	N_RD17 deleted	0	0	1	0
G37240	SAMN03300391	public repositories	2006	Mexico	Central America	Cattle	101.88	1152	23	Eu1	SB0673	RD4 deleted	Rdpan deleted	N_RD17 deleted	0	0	1	0
G37241	SAMN03300392	public repositories	2006	USA	Northern America	Cattle	79.42	1160	23	Eu1	SB0145	RD4 deleted	Rdpan deleted	N_RD17 deleted	0	0	1	0
G37242	SAMN03300393	public repositories	2006	Mexico	Central America	Cattle	63.33	1147	27	Eu1	SB0673	RD4 deleted	Rdpan deleted	N_RD17 deleted	0	0	1	0
G37243	SAMN03300394	public repositories	2007	Mexico	Central America	Cattle	71.57	1147	22	Eu1	SB0971	RD4 deleted	Rdpan deleted	N_RD17 deleted	0	0	1	0
G37244	SAMN03300395	public repositories	2007	USA	Northern America	Cervid	45.15	1165	18	Eu1	SB0145	RD4 deleted	Rdpan deleted	N_RD17 deleted	0	0	1	0
G37245	SAMN03300396	public repositories	2007	USA	Northern America	Cattle	174.05	1145	31	Eu1	SB0271	RD4 deleted	Rdpan deleted	N_RD17 deleted	0	0	1	0
G37247	SAMN03300398	public repositories	2007	Mexico	Central America	Cattle	76.42	1154	18	Eu1	SB0673	RD4 deleted	Rdpan deleted	N_RD17 deleted	0	0	1	0
G37248	SAMN03300399	public repositories	2007	Mexico	Central America	Cattle	64.28	1128	24	Eu2	SB0121	RD4 deleted	Rdpan deleted	N_RD17 deleted	1	1	1	1
G37249	SAMN03300400	public repositories	2007	USA	Northern America	Cattle	38.56	1123	268	Eu1	SB0327	RD4 deleted	Rdpan deleted	N_RD17 deleted	0	0	1	1
G37250	SAMN03300401	public repositories	2007	USA	Northern America	Cervid	40.5	1139	20	Eu1	SB0271	RD4 deleted	Rdpan deleted	N_RD17 deleted	1	1	1	0
G37251	SAMN03300402	public repositories	2007	USA	Northern America	Cervid	47.24	1142	18	Eu1	SB0271	RD4 deleted	Rdpan deleted	N_RD17 deleted	1	1	1	0
G37252	SAMN03300403	public repositories	2007	USA	Northern America	Cattle	86.26	1145	28	Eu1	SB0327	RD4 deleted	Rdpan deleted	N_RD17 deleted	0	0	1	0
G37253	SAMN03300404	public repositories	2007	Mexico	Central America	Cattle	57.55	1139	22	Eu1	SB1216	RD4 deleted	Rdpan deleted	N_RD17 deleted	0	0	1	0
G37254	SAMN03300405	public repositories	2007	Mexico	Central America	Cattle	21.1	1124	10	Eu1	SB0145	RD4 deleted	Rdpan deleted	N_RD17 deleted	0	0	1	0
G37255	SAMN03300406	public repositories	2007	USA	Northern America	Cervid	72.01	1145	24	Eu1	SB0271	RD4 deleted	Rdpan deleted	N_RD17 deleted	0	0	1	0
G37256	SAMN03300407	public repositories	2007	USA	Northern America	Cervid	128.05	1146	18	Eu1	SB0271	RD4 deleted	Rdpan deleted	N_RD17 deleted	0	0	1	0
G37257	SAMN03300408	public repositories	2007	USA	Northern America	Cattle	74.47	1158	27	Eu1	SB0145	RD4 deleted	Rdpan deleted	N_RD17 deleted	0	0	1	0
G37258	SAMN03300409	public repositories	2007	USA	Northern America	Cattle	76.89	1146	18	Eu1	SB0140	RD4 deleted	Rdpan deleted	N_RD17 deleted	1	1	1	0
G37260	SAMN03300411	public repositories	2007	USA	Northern America	Racoon	76.05	1152	26	Eu1	SB0145	RD4 deleted	Rdpan deleted	N_RD17 deleted	0	0	1	1
G37261	SAMN03300412	public repositories	2007	USA	Northern America	Opossum	48.46	1151	24	Eu1	SB0145	RD4 deleted	Rdpan deleted	N_RD17 deleted	0	0	1	0
G37262	SAMN03300413	public repositories	2007	USA	Northern America	Opossum	41.1	1150	18	Eu1	SB0145	RD4 deleted	Rdpan deleted	N_RD17 deleted	0	0	1	0
G37263	SAMN03300414	public repositories	2007	USA	Northern America	Opossum	78.79	1150	40	Eu1	SB0145	RD4 deleted	Rdpan deleted	N_RD17 deleted	0	0	1	0
G37264	SAMN03300415	public repositories	2007	USA	Northern America	Opossum	59.83	1147	29	Eu1	SB0145	RD4 deleted	Rdpan deleted	N_RD17 deleted	0	0	1	0
G37265	SAMN03300416	public repositories	2007	USA	Northern America	Opossum	58.98	1157	26	Eu1	SB0145	RD4 deleted	Rdpan deleted	N_RD17 deleted	0	0	1	0
G37266	SAMN03300417	public repositories	2007	USA	Northern America	Cattle	66.55	1141	775	Eu1	SB0673	RD4 deleted	Rdpan deleted	N_RD17 deleted	0	0	1	0
G37267	SAMN03300418	public repositories	2007	USA	Northern America	Cattle	111.69	1143	22	Eu1	SB0140	RD4 deleted	Rdpan deleted	N_RD17 deleted	1	1	1	0
G37268	SAMN03300419	public repositories	2007	USA	Northern America	Cervid	52.77	1142	23	Eu1	SB0271	RD4 deleted	Rdpan deleted	N_RD17 deleted	0	0	1	0
G37269	SAMN03300420	public repositories	2007	USA	Northern America	Cervid	72.03	1143	28	Eu1	SB0271	RD4 deleted	Rdpan deleted	N_RD17 deleted	0	0	1	0
G37271	SAMN03300422	public repositories	2007	Mexico	Central America	Cattle	39.87	1139	12	Eu1	SB0327	RD4 deleted	Rdpan deleted	N_RD17 deleted	0	0	1	1
G37272	SAMN03300423	public repositories	2007	Mexico	Central America	Cattle	58.99	1139	17	Eu1	SB1216	RD4 deleted	Rdpan deleted	N_RD17 deleted	0	0	1	0
G37273	SAMN03300424	public repositories	2007	Mexico	Central America	Cattle	63.73	1132	17	Eu1	SB0140	RD4 deleted	Rdpan deleted	N_RD17 deleted	1	1	1	0
G37274	SAMN03300425	public repositories	2007	USA	Northern America	Cervid	61.73	1144	20	Eu1	SB0271	RD4 deleted	Rdpan deleted	N_RD17 deleted	1	1	1	0
G37275	SAMN03300426	public repositories	2007	USA	Northern America	Cattle	32.64	1143	26	Eu2	SB0152	RD4 deleted	Rdpan deleted	N_RD17 deleted	1	1	1	0
G37276	SAMN03300427	public repositories	2007	USA	Northern America	Cattle	134.02	1161	417	Eu1	SB0145	RD4 deleted	Rdpan deleted	N_RD17 deleted	0	0	1	0
G37277	SAMN03300428	public repositories	2007	USA	Northern America	Cervid	70.31	1141	30	Eu1	SB0271	RD4 deleted	Rdpan deleted	N_RD17 deleted	0	0	1	0
G37278	SAMN03300429	public repositories	2007	Mexico	Central America	Cattle	51.48	1134	16	Eu1	SB0145	RD4 deleted	Rdpan deleted	N_RD17 deleted	0	0	1	0
G37279	SAMN03300430	public repositories	2007	Mexico	Central America	Cattle	86.92	1150	26	Eu1	SB0140	RD4 deleted	Rdpan deleted	N_RD17 deleted	0	0	1	0
G37280	SAMN03300431	public repositories	2007	Mexico	Central America	Cattle	117.91	1125	1021	Eu2	SB0152	RD4 deleted	Rdpan deleted	N_RD17 deleted	1	1	1	0
G37281	SAMN03300432	public repositories	2007	Mexico	Central America	Cattle	52.13	1146	19	Eu1	SB0673	RD4 deleted	Rdpan deleted	N_RD17 deleted	0	0	1	1
G37282	SAMN03300433	public repositories	2007	USA	Northern America	Cattle	44.62	1148	16	Eu1	SB0673	RD4 deleted	Rdpan deleted	N_RD17 deleted	0	0	1	0
G37283	SAMN03300434	public repositories	2007	USA	Northern America	Cervid	54.16	1143	22	Eu1	SB0271	RD4 deleted	Rdpan deleted	N_RD17 deleted	1	1	1	0
G37284	SAMN03300435	public repositories	2007	USA	Northern America	Cattle	127.75	1152	427	Eu1	SB0327	RD4 deleted	Rdpan deleted	N_RD17 deleted	0	0	1	0
G37285	SAMN03300436	public repositories	2007	NA	NA	Cattle	56.89	1181	16	Eu1	SB0140	RD4 deleted	Rdpan deleted	N_RD17 deleted	0	0	1	0
G37286	SAMN03300437	public repositories	2007	USA	Northern America	Cattle	68.14	1149	20	Eu1	SB0673	RD4 deleted	Rdpan deleted	N_RD17 deleted	0	0	1	0
G37287	SAMN03300438	public repositories	2007	USA	Northern America	Cattle	54.27	1148	24	Eu1	SB0673	RD4 deleted	Rdpan deleted	N_RD17 deleted	0	0	1	0
G37289	SAMN03300440	public repositories	2007	USA	Northern America	Cattle	64.98	1149	27	Eu1	SB0673	RD4 deleted	Rdpan deleted	N_RD17 deleted	0	0	1	0
G37290	SAMN03300441	public repositories	2007	USA	Northern America	Cattle	54.08	1147	20	Eu1	SB0673	RD4 deleted	Rdpan deleted	N_RD17 deleted	0	0	1	0
G37291	SAMN03300442	public repositories	2007	USA	Northern America	Cattle	66.55	1148	19	Eu1	SB0673	RD4 deleted	Rdpan deleted	N_RD17 deleted	0	0	1	0
G37292	SAMN03300443	public repositories	2007	USA	Northern America	Cattle	64.18	1149	20	Eu1	SB0673	RD4 deleted	Rdpan deleted	N_RD17 deleted	0	0	1	0
G37293	SAMN03300444	public repositories	2007	USA	Northern America	Cattle	46.79	1149	30	Eu1	SB0673	RD4 deleted	Rdpan deleted	N_RD17 deleted	0	0	1	0
G37294	SAMN03300445	public repositories	2007	USA	Northern America	Cattle	60	1150	22	Eu1	SB0673	RD4 deleted	Rdpan deleted	N_RD17 deleted	0	0	1	1
G37295	SAMN03300446	public repositories	2008	Mexico	Central America	Cattle	45.41	1143	16	Eu1	SB0673	RD4 deleted	Rdpan deleted	N_RD17 deleted	0	0	1	0
G37296	SAMN03300447	public repositories	2008	USA	Northern America	Cattle	27.67	1131	125	Eu1	SB0145	RD4 deleted	Rdpan deleted	N_RD17 deleted	0	0	1	0
G37297	SAMN03300448	public repositories	2008	USA	Northern America	Cattle	55.23	1145	17	Eu1	SB0271	RD4 deleted	Rdpan deleted	N_RD17 deleted	1	1	1	0
G37298	SAMN03300449	public repositories	2008	USA	Northern America	Cattle	50.21	1150	18	Eu1	SB0673	RD4 deleted	Rdpan deleted	N_RD17 deleted	0	0	1	0
G37299	SAMN03300450	public repositories	2008	USA	Northern America	Cattle	78.45	1149	18	Eu1	SB0673	RD4 deleted	Rdpan deleted	N_RD17 deleted	0	0	1	0
G37300	SAMN03300451	public repositories	2008	USA	Northern America	Cattle	48.89	1148	21	Eu1	SB0673	RD4 deleted	Rdpan deleted	N_RD17 deleted	0	0	1	0
G37301	SAMN03300452	public repositories	2008	USA	Northern America	Cervid	101.88	1147	21	Eu1	SB0271	RD4 deleted	Rdpan deleted	N_RD17 deleted	0	0	1	0
G37302	SAMN03300453	public repositories	2008	USA	Northern America	Cervid	84.03	1144	22	Eu1	SB0271	RD4 deleted	Rdpan deleted	N_RD17 deleted	0	0	1	0
G37303	SAMN03300454	public repositories	2008	USA	Northern America	Cattle	62.22	1153	285	Eu1	SB0815	RD4 deleted	Rdpan deleted	N_RD17 deleted	0	0	1	0
G37304	SAMN03300455	public repositories	2008	USA	Northern America	Cervid	84.98	1143	23	Eu1	SB0271	RD4 deleted	Rdpan deleted	N_RD17 deleted	0	0	1	0
G37305	SAMN03300456	public repositories	2008	USA	Northern America	Cattle	86.92	1156	24	Eu1	SB0145	RD4 deleted	Rdpan deleted	N_RD17 deleted	0	0	1	1
G37306	SAMN03300457	public repositories	2008	Mexico	Central America	Cattle	64.52	1145	25	Eu1	SB0673	RD4 deleted	Rdpan deleted	N_RD17 deleted	0	0	1	0
G37307	SAMN03300458	public repositories	2008	USA	Northern America	Cattle	60.49	1145	22	Eu1	SB0271	RD4 deleted	Rdpan deleted	N_RD17 deleted	0	0	1	0
G37308	SAMN03300459	public repositories	2008	USA	Northern America	Cattle	30.74	1105	13	Eu2	SB0121	RD4 deleted	Rdpan deleted	N_RD17 deleted	0	0	1	0
G37309	SAMN03300460	public repositories	2008	USA	Northern America	Cervid	93.21	1145	21	Eu1	SB0271	RD4 deleted	Rdpan deleted	N_RD17 deleted	0	0	1	1
G37310	SAMN03300461	public repositories	2008	USA	Northern America	Cervid	63.88	1149	12	Eu1	SB0271	RD4 deleted	Rdpan deleted	N_RD17 deleted	1	1	1	0
G37311	SAMN03300462	public repositories	2008	USA	Northern America	Cervid	94.87	1145	16	Eu1	SB0271	RD4 deleted	Rdpan deleted	N_RD17 deleted	0	0	1	0
G37312	SAMN03300463	public repositories	2008	USA	Northern America	Cattle	65.79	1144	22	Eu1	SB0271	RD4 deleted	Rdpan deleted	N_RD17 deleted	0	0	1	0
G37313	SAMN03300464	public repositories	2008	USA	Northern America	Cattle	42.07	1136	317	Eu1	SB0673	RD4 deleted	Rdpan deleted	N_RD17 deleted	0	0	1	0
G37314	SAMN03300465	public repositories	2008	USA	Northern America	Sus scrofa	56.23	1162	37	Eu1	SB0145	RD4 deleted	Rdpan deleted	N_RD17 deleted	1	1	1	0
G37315	SAMN03300466	public repositories	2008	USA	Northern America	Cattle	84.09	1114	20	Eu2	SB0121	RD4 deleted	Rdpan deleted	N_RD17 deleted	0	0	1	1
G37316	SAMN03300467	public repositories	2008	USA	Northern America	Cattle	88.38	1114	27	Eu2	SB0121	RD4 deleted	Rdpan deleted	N_RD17 deleted	0	0	1	0
G37317	SAMN03300468	public repositories	2008	USA	Northern America	Cattle	88.36	1111	19	Eu2	SB0121	RD4 deleted	Rdpan deleted	N_RD17 deleted	1	1	1	0
G37318	SAMN03300469	public repositories	2008	USA	Northern America	Cattle	46.64	1113	17	Eu2	SB0121	RD4 deleted	Rdpan deleted	N_RD17 deleted	0	0	1	0
G37319	SAMN03300470	public repositories	2008	USA	Northern America	Cattle	86.93	1159	31	Eu1	SB0145	RD4 deleted	Rdpan deleted	N_RD17 deleted	0	0	1	0
G37320	SAMN03300471	public repositories	2008	Mexico	Central America	Cattle	49.72	1148	18	Eu1	SB0673	RD4 deleted	Rdpan deleted	N_RD17 deleted	0	0	1	0
G37321	SAMN03300472	public repositories	2008	USA	Northern America	Cattle	72.63	1142	17	Eu1	SB0271	RD4 deleted	Rdpan deleted	N_RD17 deleted	1	1	1	1
G37322	SAMN03300473	public repositories	2008	USA	Northern America	Cattle	85.33	1145	27	Eu1	SB0271	RD4 deleted	Rdpan deleted	N_RD17 deleted	0	0	1	0
G37323	SAMN03300474	public repositories	2008	USA	Northern America	Cattle	73.9	1143	25	Eu1	SB0271	RD4 deleted	Rdpan deleted	N_RD17 deleted	0	0	1	1
G37324	SAMN03300475	public repositories	2008	NA	NA	Cattle	63.49	1154	18	Eu1	SB0145	RD4 deleted	Rdpan deleted	N_RD17 deleted	0	0	1	0
G37325	SAMN03300476	public repositories	2008	Mexico	Central America	Cattle	73.51	1109	28	Eu2	SB0121	RD4 deleted	Rdpan deleted	N_RD17 deleted	1	1	1	0
G37326	SAMN03300477	public repositories	2008	USA	Northern America	Cervid	67.91	1142	17	Eu1	SB0271	RD4 deleted	Rdpan deleted	N_RD17 deleted	0	0	1	0
G37327	SAMN03300478	public repositories	2008	NA	NA	Cattle	31.04	1141	13	Eu1	SB0327	RD4 deleted	Rdpan deleted	N_RD17 deleted	0	0	1	0
G37328	SAMN03300479	public repositories	2008	USA	Northern America	Cattle	117.04	1149	26	Eu1	SB0271	RD4 deleted	Rdpan deleted	N_RD17 deleted	0	0	1	0
G37329	SAMN03300480	public repositories	2008	USA	Northern America	Cattle	68.89	1121	32	Eu2	SB0121	RD4 deleted	Rdpan deleted	N_RD17 deleted	1	1	1	0
G37330	SAMN03300481	public repositories	2008	USA	Northern America	Cervid	115.2	1146	26	Eu1	SB0271	RD4 deleted	Rdpan deleted	N_RD17 deleted	0	0	1	0
G37331	SAMN03300482	public repositories	2008	USA	Northern America	Cervid	32.45	1123	203	Eu1	SB0271	RD4 deleted	Rdpan deleted	N_RD17 deleted	1	1	1	0
G37332	SAMN03300483	public repositories	2008	NA	NA	Cattle	37.59	1150	15	Eu1	SB0971	RD4 deleted	Rdpan deleted	N_RD17 deleted	0	0	1	0
G37333	SAMN03300484	public repositories	2008	NA	NA	Cattle	44.24	1155	19	Eu1	SB0971	RD4 deleted	Rdpan deleted	N_RD17 deleted	0	0	1	0
G37334	SAMN03300485	public repositories	2008	NA	NA	Cattle	48.15	1154	17	Eu1	SB0971	RD4 deleted	Rdpan deleted	N_RD17 deleted	0	0	1	0
G37335	SAMN03300486	public repositories	2008	NA	NA	Cattle	25.33	1145	11	Eu1	SB0971	RD4 deleted	Rdpan deleted	N_RD17 deleted	0	0	1	1
G37336	SAMN03300487	public repositories	2008	NA	NA	Cattle	42.59	1154	18	Eu1	SB0971	RD4 deleted	Rdpan deleted	N_RD17 deleted	0	0	1	1
G37337	SAMN03300488	public repositories	2008	NA	NA	Cattle	52.32	1153	15	Eu1	SB0971	RD4 deleted	Rdpan deleted	N_RD17 deleted	0	0	1	0
G37338	SAMN03300489	public repositories	2008	NA	NA	Cattle	47.63	1156	14	Eu1	SB0971	RD4 deleted	Rdpan deleted	N_RD17 deleted	0	0	1	0
G37339	SAMN03300490	public repositories	2008	Mexico	Central America	Cattle	37.59	1148	30	Eu1	SB0971	RD4 deleted	Rdpan deleted	N_RD17 deleted	0	0	1	0
G37340	SAMN03300491	public repositories	2008	NA	NA	Cattle	51.79	1156	16	Eu1	SB0971	RD4 deleted	Rdpan deleted	N_RD17 deleted	0	0	1	0
G37341	SAMN03300492	public repositories	2008	NA	NA	Cattle	32.25	1154	8	Eu1	SB0971	RD4 deleted	Rdpan deleted	N_RD17 deleted	0	0	1	0
G37342	SAMN03300493	public repositories	2008	NA	NA	Cattle	48.24	1158	19	Eu1	SB0971	RD4 deleted	Rdpan deleted	N_RD17 deleted	0	0	1	0
G37343	SAMN03300494	public repositories	2008	NA	NA	Cattle	81.03	1155	17	Eu1	SB0971	RD4 deleted	Rdpan deleted	N_RD17 deleted	0	0	1	0
G37344	SAMN03300495	public repositories	2008	NA	NA	Cattle	42.83	1154	16	Eu1	SB0971	RD4 deleted	Rdpan deleted	N_RD17 deleted	0	0	1	0
G37345	SAMN03300496	public repositories	2008	NA	NA	Cattle	63.58	1152	18	Eu1	SB0971	RD4 deleted	Rdpan deleted	N_RD17 deleted	0	0	1	0
G37346	SAMN03300497	public repositories	2008	NA	NA	Cattle	46.56	1154	18	Eu1	SB0971	RD4 deleted	Rdpan deleted	N_RD17 deleted	0	0	1	0
G37347	SAMN03300498	public repositories	2008	NA	NA	Cattle	23.73	1150	19	Eu1	New pattern	RD4 deleted	Rdpan deleted	N_RD17 deleted	0	0	1	0
G37348	SAMN03300499	public repositories	2008	Mexico	Central America	Cattle	29.91	1153	13	Eu1	SB0971	RD4 deleted	Rdpan deleted	N_RD17 deleted	0	0	1	0
G37349	SAMN03300500	public repositories	2008	USA	Northern America	Cervid	64.63	1143	17	Eu1	SB0271	RD4 deleted	Rdpan deleted	N_RD17 deleted	0	0	1	0
G37350	SAMN03300501	public repositories	2008	USA	Northern America	Cervid	61.07	1142	20	Eu1	SB0271	RD4 deleted	Rdpan deleted	N_RD17 deleted	0	0	1	0
G37351	SAMN03300502	public repositories	2008	USA	Northern America	Cervid	70.66	1145	22	Eu1	SB0271	RD4 deleted	Rdpan deleted	N_RD17 deleted	0	0	1	0
G37352	SAMN03300503	public repositories	2008	USA	Northern America	Cervid	67.12	1143	14	Eu1	SB0271	RD4 deleted	Rdpan deleted	N_RD17 deleted	0	0	1	0
G37353	SAMN03300504	public repositories	2008	USA	Northern America	Sus scrofa	38.05	1167	14	Eu1	SB0145	RD4 deleted	Rdpan deleted	N_RD17 deleted	1	1	1	0
G37354	SAMN03300505	public repositories	2008	USA	Northern America	Cattle	61.91	1110	24	Eu2	SB0121	RD4 deleted	Rdpan deleted	N_RD17 deleted	0	0	1	0
G37355	SAMN03300506	public repositories	2008	NA	NA	Cattle	74.57	1146	29	Eu1	SB0673	RD4 deleted	Rdpan deleted	N_RD17 deleted	0	0	1	0
G37356	SAMN03300507	public repositories	2008	USA	Northern America	Cervid	101.78	1146	26	Eu1	SB0271	RD4 deleted	Rdpan deleted	N_RD17 deleted	0	0	1	0
G37357	SAMN03300508	public repositories	2008	Mexico	Central America	Beef	42.8	1141	31	Eu1	SB0673	RD4 deleted	Rdpan deleted	N_RD17 deleted	0	0	1	0
G37358	SAMN03300509	public repositories	2008	Mexico	Central America	Beef	38.94	1142	31	Eu1	SB0673	RD4 deleted	Rdpan deleted	N_RD17 deleted	0	0	1	0
G37359	SAMN03300510	public repositories	2008	USA	Northern America	Sus scrofa	94.96	1173	17	Eu1	SB0145	RD4 deleted	Rdpan deleted	N_RD17 deleted	1	1	1	1
G37360	SAMN03300511	public repositories	2008	NA	NA	Cattle	56.27	1154	19	Eu1	SB0971	RD4 deleted	Rdpan deleted	N_RD17 deleted	0	0	1	0
G37361	SAMN03300512	public repositories	2008	NA	NA	Cattle	54.84	1153	20	Eu1	SB0971	RD4 deleted	Rdpan deleted	N_RD17 deleted	0	0	1	0
G37362	SAMN03300513	public repositories	2008	Mexico	Central America	Cattle	60.74	1169	40	Eu2	SB0121	RD4 deleted	Rdpan deleted	N_RD17 deleted	1	1	1	0
G37363	SAMN03300514	public repositories	2008	NA	NA	Cattle	71.91	1152	19	Eu1	SB1846	RD4 deleted	Rdpan deleted	N_RD17 deleted	0	0	1	0
G37364	SAMN03300515	public repositories	2008	USA	Northern America	Sus scrofa	55.16	1169	18	Eu1	SB0145	RD4 deleted	Rdpan deleted	N_RD17 deleted	0	0	1	0
G37365	SAMN03300516	public repositories	2008	Mexico	Central America	Cattle	76.5	1144	30	Eu1	SB0673	RD4 deleted	Rdpan deleted	N_RD17 deleted	0	0	1	0
G37366	SAMN03300517	public repositories	2008	USA	Northern America	Sus scrofa	63.67	1168	22	Eu1	SB0145	RD4 deleted	Rdpan deleted	N_RD17 deleted	0	0	1	0
G37367	SAMN03300518	public repositories	2008	USA	Northern America	Raccoon	74.7	1153	28	Eu1	SB0145	RD4 deleted	Rdpan deleted	N_RD17 deleted	0	0	1	0
G37368	SAMN03300519	public repositories	2008	USA	Northern America	Cervid	77.99	1158	38	Unknown6	SB1069	RD4 deleted	Rdpan deleted	N_RD17 deleted	1	1	1	0
G37369	SAMN03300520	public repositories	2008	Mexico	Central America	Cattle	75.77	1140	18	Eu1	SB0327	RD4 deleted	Rdpan deleted	N_RD17 deleted	0	0	1	0
G37370	SAMN03300521	public repositories	2009	USA	Northern America	Cattle	143.78	1144	390	Eu2	SB0265	RD4 deleted	Rdpan deleted	N_RD17 deleted	0	0	1	0
G37371	SAMN03300522	public repositories	2009	China	Eastern Asia	Primate	84.54	1163	25	M. caprae	SB1622	RD4 present	Rdpan present	N_RD17 present	1	1	1	0
G37372	SAMN03300523	public repositories	2009	China	Eastern Asia	Primate	72.67	1161	18	M. caprae	SB1622	RD4 present	Rdpan present	N_RD17 present	1	1	1	0
G37373	SAMN03300524	public repositories	2009	USA	Northern America	Cattle	66.47	1148	28	Eu1	SB0271	RD4 deleted	Rdpan deleted	N_RD17 deleted	0	0	1	1
G37374	SAMN03300525	public repositories	2009	USA	Northern America	Cattle	76.35	1145	25	Eu1	SB0271	RD4 deleted	Rdpan deleted	N_RD17 deleted	0	0	1	0
G37375	SAMN03300526	public repositories	2009	USA	Northern America	Cattle	70.14	1148	29	Eu1	SB0271	RD4 deleted	Rdpan deleted	N_RD17 deleted	0	0	1	0
G37376	SAMN03300527	public repositories	2009	USA	Northern America	Cattle	79.88	1148	26	Eu1	SB0673	RD4 deleted	Rdpan deleted	N_RD17 deleted	0	0	1	0
G37377	SAMN03300528	public repositories	2009	NA	NA	Cattle	63.16	1154	25	Eu1	SB0673	RD4 deleted	Rdpan deleted	N_RD17 deleted	0	0	1	0
G37378	SAMN03300529	public repositories	2009	Mexico	Central America	Cattle	107.39	1109	18	Eu2	SB0121	RD4 deleted	Rdpan deleted	N_RD17 deleted	1	1	1	0
G37379	SAMN03300530	public repositories	2009	Mexico	Central America	Cattle	58.46	1150	25	Eu1	SB1348	RD4 deleted	Rdpan deleted	N_RD17 deleted	1	1	1	1
G37380	SAMN03300531	public repositories	2009	USA	Northern America	Cattle	102.72	1146	405	Eu2	SB0265	RD4 deleted	Rdpan deleted	N_RD17 deleted	0	0	1	0
G37381	SAMN03300532	public repositories	2009	NA	NA	Cattle	46.15	1147	19	Eu1	SB0673	RD4 deleted	Rdpan deleted	N_RD17 deleted	0	0	1	0
G37382	SAMN03300533	public repositories	2009	USA	Northern America	Cattle	66.64	1147	9	Eu1	SB1758	RD4 deleted	Rdpan deleted	N_RD17 deleted	0	0	1	0
G37383	SAMN03300534	public repositories	2009	USA	Northern America	Cattle	106.95	1087	403	Eu1	SB1758	RD4 deleted	Rdpan deleted	N_RD17 deleted	1	1	1	0
G37384	SAMN03300535	public repositories	2009	USA	Northern America	Cattle	90.61	1150	17	Eu1	SB0271	RD4 deleted	Rdpan deleted	N_RD17 deleted	0	0	1	0
G37385	SAMN03300536	public repositories	2009	USA	Northern America	Cattle	95.37	1150	15	Eu1	SB0271	RD4 deleted	Rdpan deleted	N_RD17 deleted	1	1	1	0
G37386	SAMN03300537	public repositories	2009	USA	Northern America	Cattle	101.25	1147	20	Eu1	SB0271	RD4 deleted	Rdpan deleted	N_RD17 deleted	1	1	1	0
G37387	SAMN03300538	public repositories	2009	USA	Northern America	Cattle	76.98	1147	22	Eu1	SB0271	RD4 deleted	Rdpan deleted	N_RD17 deleted	0	0	1	0
G37388	SAMN03300539	public repositories	2009	USA	Northern America	Cattle	77.33	1147	20	Eu1	SB0271	RD4 deleted	Rdpan deleted	N_RD17 deleted	0	0	1	0
G37389	SAMN03300540	public repositories	2009	USA	Northern America	Cattle	75.2	1150	16	Eu1	SB0271	RD4 deleted	Rdpan deleted	N_RD17 deleted	0	0	1	0
G37390	SAMN03300541	public repositories	2009	USA	Northern America	Cattle	76.93	1148	22	Eu1	SB0271	RD4 deleted	Rdpan deleted	N_RD17 deleted	0	0	1	0
G37391	SAMN03300542	public repositories	2009	USA	Northern America	Cervid	57.48	1141	313	Eu2	SB0265	RD4 deleted	Rdpan deleted	N_RD17 deleted	0	0	1	0
G37392	SAMN03300543	public repositories	2009	USA	Northern America	Cervid	30.72	1152	16	Eu1	SB0145	RD4 deleted	Rdpan deleted	N_RD17 deleted	0	0	1	0
G37393	SAMN03300544	public repositories	2009	USA	Northern America	Cervid	92.84	1156	21	Eu1	SB0145	RD4 deleted	Rdpan deleted	N_RD17 deleted	0	0	1	0
G37394	SAMN03300545	public repositories	2009	USA	Northern America	Cattle	40.43	1156	19	Eu1	SB0145	RD4 deleted	Rdpan deleted	N_RD17 deleted	0	0	1	0
G37395	SAMN03300546	public repositories	2009	USA	Northern America	Cervid	86.5	1125	380	Eu2	SB0265	RD4 deleted	Rdpan deleted	N_RD17 deleted	0	0	1	0
G37396	SAMN03300547	public repositories	2009	USA	Northern America	Cervid	42.76	1146	24	Eu2	SB0265	RD4 deleted	Rdpan deleted	N_RD17 deleted	0	0	1	0
G37397	SAMN03300548	public repositories	2009	USA	Northern America	Cervid	74.88	1149	32	Eu2	SB0265	RD4 deleted	Rdpan deleted	N_RD17 deleted	0	0	1	0
G37398	SAMN03300549	public repositories	2009	USA	Northern America	Cervid	76.24	1144	31	Eu1	SB0271	RD4 deleted	Rdpan deleted	N_RD17 deleted	0	0	1	0
G37399	SAMN03300550	public repositories	2009	USA	Northern America	Cervid	88.19	1145	33	Eu1	SB0271	RD4 deleted	Rdpan deleted	N_RD17 deleted	0	0	1	0
G37400	SAMN03300551	public repositories	2009	USA	Northern America	Cattle	87.08	1111	22	Eu2	SB0121	RD4 deleted	Rdpan deleted	N_RD17 deleted	1	1	1	0
G37401	SAMN03300552	public repositories	2009	USA	Northern America	Cattle	35.29	1138	13	Eu1	SB0971	RD4 deleted	Rdpan deleted	N_RD17 deleted	0	0	1	1
G37402	SAMN03300553	public repositories	2009	USA	Northern America	Cattle	65.06	1139	21	Eu1	SB0971	RD4 deleted	Rdpan deleted	N_RD17 deleted	0	0	1	0
G37403	SAMN03300554	public repositories	2009	USA	Northern America	Cattle	57.48	1136	16	Eu1	SB0971	RD4 deleted	Rdpan deleted	N_RD17 deleted	0	0	1	0
G37404	SAMN03300555	public repositories	2009	USA	Northern America	Cattle	19.51	1110	9	Eu1	SB0971	RD4 deleted	Rdpan deleted	N_RD17 deleted	0	0	1	0
G37405	SAMN03300556	public repositories	2009	USA	Northern America	Cattle	51.28	1135	20	Eu1	SB0971	RD4 deleted	Rdpan deleted	N_RD17 deleted	0	0	1	0
G37406	SAMN03300557	public repositories	2009	USA	Northern America	Cervid	63.76	1145	19	Eu1	SB0271	RD4 deleted	Rdpan deleted	N_RD17 deleted	0	0	1	0
G37407	SAMN03300558	public repositories	2009	USA	Northern America	Cervid	87.71	1152	27	Eu2	SB0265	RD4 deleted	Rdpan deleted	N_RD17 deleted	0	0	1	0
G37408	SAMN03300559	public repositories	2009	USA	Northern America	Cervid	58.24	1110	309	Eu2	SB0265	RD4 deleted	Rdpan deleted	N_RD17 deleted	0	0	1	0
G37409	SAMN03300560	public repositories	2009	NA	NA	Cattle	46.28	1164	23	Eu1	SB0673	RD4 deleted	Rdpan deleted	N_RD17 deleted	0	0	1	0
G37410	SAMN03300561	public repositories	2009	USA	Northern America	Cattle	77.78	1110	38	Eu2	SB0121	RD4 deleted	Rdpan deleted	N_RD17 deleted	0	0	1	0
G37411	SAMN03300562	public repositories	2009	USA	Northern America	Cattle	57.83	1114	29	Eu2	SB0121	RD4 deleted	Rdpan deleted	N_RD17 deleted	1	1	1	1
G37412	SAMN03300563	public repositories	2009	USA	Northern America	Cervid	132.48	1148	503	Eu2	SB0265	RD4 deleted	Rdpan deleted	N_RD17 deleted	0	0	1	1
G37413	SAMN03300564	public repositories	2009	USA	Northern America	Cervid	82.08	1150	30	Eu2	SB0265	RD4 deleted	Rdpan deleted	N_RD17 deleted	0	0	1	0
G37414	SAMN03300565	public repositories	2009	USA	Northern America	Cervid	133.73	1149	423	Eu2	SB0265	RD4 deleted	Rdpan deleted	N_RD17 deleted	0	0	1	0
G37415	SAMN03300566	public repositories	2009	USA	Northern America	Cervid	69.33	1151	26	Eu2	SB0265	RD4 deleted	Rdpan deleted	N_RD17 deleted	0	0	1	0
G37416	SAMN03300567	public repositories	2009	USA	Northern America	Cervid	41.45	1148	25	Eu2	SB0265	RD4 deleted	Rdpan deleted	N_RD17 deleted	0	0	1	0
G37417	SAMN03300568	public repositories	2009	USA	Northern America	Cervid	78.08	1148	26	Eu2	SB0265	RD4 deleted	Rdpan deleted	N_RD17 deleted	0	0	1	0
G37418	SAMN03300569	public repositories	2009	USA	Northern America	Cervid	20.26	1133	11	Eu2	SB0265	RD4 deleted	Rdpan deleted	N_RD17 deleted	0	0	1	0
G37419	SAMN03300570	public repositories	2009	USA	Northern America	Cervid	62.01	1145	29	Eu2	SB0265	RD4 deleted	Rdpan deleted	N_RD17 deleted	0	0	1	0
G37420	SAMN03300571	public repositories	2009	USA	Northern America	Cervid	66.55	1148	34	Eu2	SB0265	RD4 deleted	Rdpan deleted	N_RD17 deleted	0	0	1	0
G37421	SAMN03300572	public repositories	2009	USA	Northern America	Cervid	108.77	1148	40	Eu2	SB0265	RD4 deleted	Rdpan deleted	N_RD17 deleted	0	0	1	0
G37422	SAMN03300573	public repositories	2009	USA	Northern America	Cervid	73.29	1145	31	Eu2	SB0265	RD4 deleted	Rdpan deleted	N_RD17 deleted	0	0	1	0
G37423	SAMN03300574	public repositories	2009	USA	Northern America	Cervid	61.11	1151	37	Eu2	SB0265	RD4 deleted	Rdpan deleted	N_RD17 deleted	0	0	1	0
G37424	SAMN03300575	public repositories	2009	USA	Northern America	Cervid	75.09	1147	24	Eu2	SB0265	RD4 deleted	Rdpan deleted	N_RD17 deleted	0	0	1	0
G37425	SAMN03300576	public repositories	2009	USA	Northern America	Cervid	64.3	1149	22	Eu2	SB0265	RD4 deleted	Rdpan deleted	N_RD17 deleted	0	0	1	0
G37426	SAMN03300577	public repositories	2009	USA	Northern America	Cervid	69.65	1146	23	Eu2	SB0265	RD4 deleted	Rdpan deleted	N_RD17 deleted	0	0	1	0
G37427	SAMN03300578	public repositories	2009	USA	Northern America	Cervid	54.71	1147	19	Eu2	SB0265	RD4 deleted	Rdpan deleted	N_RD17 deleted	0	0	1	0
G37428	SAMN03300579	public repositories	2009	USA	Northern America	Cervid	73.22	1148	20	Eu2	SB0265	RD4 deleted	Rdpan deleted	N_RD17 deleted	0	0	1	0
G37429	SAMN03300580	public repositories	2009	USA	Northern America	Cervid	84.82	1147	25	Eu2	SB0265	RD4 deleted	Rdpan deleted	N_RD17 deleted	0	0	1	0
G37430	SAMN03300581	public repositories	2009	USA	Northern America	Cervid	73.65	1148	36	Eu2	SB0265	RD4 deleted	Rdpan deleted	N_RD17 deleted	0	0	1	1
G37431	SAMN03300582	public repositories	2009	USA	Northern America	Cervid	65.56	1145	24	Eu2	SB0265	RD4 deleted	Rdpan deleted	N_RD17 deleted	0	0	1	0
G37432	SAMN03300583	public repositories	2009	USA	Northern America	Cervid	79.03	1147	23	Eu2	SB0265	RD4 deleted	Rdpan deleted	N_RD17 deleted	0	0	1	0
G37433	SAMN03300584	public repositories	2009	USA	Northern America	Cervid	79.99	1149	26	Eu2	SB0265	RD4 deleted	Rdpan deleted	N_RD17 deleted	0	0	1	0
G37434	SAMN03300585	public repositories	2009	USA	Northern America	Cervid	62.15	1147	23	Eu2	SB0265	RD4 deleted	Rdpan deleted	N_RD17 deleted	0	0	1	0
G37435	SAMN03300586	public repositories	2009	USA	Northern America	Cervid	75.08	1153	26	Eu2	SB0265	RD4 deleted	Rdpan deleted	N_RD17 deleted	0	0	1	0
G37436	SAMN03300587	public repositories	2009	USA	Northern America	Cervid	56.56	1148	20	Eu2	SB0265	RD4 deleted	Rdpan deleted	N_RD17 deleted	0	0	1	0
G37437	SAMN03300588	public repositories	2009	USA	Northern America	Cervid	59.5	1150	37	Eu2	SB0265	RD4 deleted	Rdpan deleted	N_RD17 deleted	0	0	1	1
G37438	SAMN03300589	public repositories	2009	USA	Northern America	Cervid	55.59	1144	19	Eu1	SB0271	RD4 deleted	Rdpan deleted	N_RD17 deleted	0	0	1	0
G37439	SAMN03300590	public repositories	2009	USA	Northern America	Cervid	59.86	1148	26	Eu2	SB0265	RD4 deleted	Rdpan deleted	N_RD17 deleted	0	0	1	0
G37440	SAMN03300591	public repositories	2009	USA	Northern America	Cervid	71.04	1146	23	Eu2	SB0265	RD4 deleted	Rdpan deleted	N_RD17 deleted	0	0	1	0
G37441	SAMN03300592	public repositories	2009	USA	Northern America	Cervid	64.18	1150	26	Eu2	SB0265	RD4 deleted	Rdpan deleted	N_RD17 deleted	0	0	1	0
G37442	SAMN03300593	public repositories	2009	USA	Northern America	Cervid	54.03	1144	22	Eu2	SB0265	RD4 deleted	Rdpan deleted	N_RD17 deleted	0	0	1	1
G37443	SAMN03300594	public repositories	2009	USA	Northern America	Cervid	52.94	1149	31	Eu2	SB0265	RD4 deleted	Rdpan deleted	N_RD17 deleted	0	0	1	0
G37444	SAMN03300595	public repositories	2009	USA	Northern America	Cervid	28.28	1141	17	Eu2	SB0265	RD4 deleted	Rdpan deleted	N_RD17 deleted	0	0	1	0
G37445	SAMN03300596	public repositories	2009	USA	Northern America	Cervid	68.63	1153	26	Eu2	SB0265	RD4 deleted	Rdpan deleted	N_RD17 deleted	0	0	1	0
G37446	SAMN03300597	public repositories	2009	USA	Northern America	Cervid	81.56	1153	33	Eu2	SB0265	RD4 deleted	Rdpan deleted	N_RD17 deleted	0	0	1	1
G37447	SAMN03300598	public repositories	2009	USA	Northern America	Cattle	51.63	1155	28	Eu1	SB0145	RD4 deleted	Rdpan deleted	N_RD17 deleted	0	0	1	0
G37448	SAMN03300599	public repositories	2009	Mexico	Central America	Cattle	35.95	1175	21	Eu1	SB0145	RD4 deleted	Rdpan deleted	N_RD17 deleted	0	0	1	0
G37450	SAMN03300601	public repositories	2010	USA	Northern America	Cattle	97.02	1158	22	Eu1	SB0145	RD4 deleted	Rdpan deleted	N_RD17 deleted	0	0	1	1
G37451	SAMN03300602	public repositories	2010	USA	Northern America	Cervid	39.89	1138	25	Eu1	SB0271	RD4 deleted	Rdpan deleted	N_RD17 deleted	0	0	1	0
G37452	SAMN03300603	public repositories	2010	Mexico	Central America	Cattle	64.32	1157	46	Eu2	SB0121	RD4 deleted	Rdpan deleted	N_RD17 deleted	1	1	1	0
G37453	SAMN03300604	public repositories	2010	USA	Northern America	Cattle	90.36	1149	29	Eu2	SB0265	RD4 deleted	Rdpan deleted	N_RD17 deleted	0	0	1	0
G37454	SAMN03300605	public repositories	2010	USA	Northern America	Cattle	26.42	1145	26	Eu2	SB0265	RD4 deleted	Rdpan deleted	N_RD17 deleted	0	0	1	0
G37455	SAMN03300606	public repositories	2010	NA	NA	Cattle	79.2	1148	23	Eu1	SB0673	RD4 deleted	Rdpan deleted	N_RD17 deleted	0	0	1	0
G37456	SAMN03300607	public repositories	2010	USA	Northern America	Cattle	249.23	1165	376	Eu2	SB0265	RD4 deleted	Rdpan deleted	N_RD17 deleted	0	0	1	0
G37457	SAMN03300608	public repositories	2010	USA	Northern America	Cattle	109.01	1148	24	Eu1	SB0673	RD4 deleted	Rdpan deleted	N_RD17 deleted	0	0	1	0
G37458	SAMN03300609	public repositories	2010	USA	Northern America	Cattle	99.47	1114	466	Eu2	SB0265	RD4 deleted	Rdpan deleted	N_RD17 deleted	0	0	1	0
G37459	SAMN03300610	public repositories	2010	USA	Northern America	Cattle	80.81	1150	336	Eu1	SB0292	RD4 deleted	Rdpan deleted	N_RD17 deleted	0	0	1	0
G37460	SAMN03300611	public repositories	2010	USA	Northern America	Cattle	69.89	1149	20	Eu1	SB0292	RD4 deleted	Rdpan deleted	N_RD17 deleted	0	0	1	0
G37461	SAMN03300612	public repositories	2010	USA	Northern America	Cattle	99.95	1141	19	Eu1	SB2011	RD4 deleted	Rdpan deleted	N_RD17 deleted	0	0	1	1
G37462	SAMN03300613	public repositories	2010	USA	Northern America	Cattle	94.27	1152	35	Eu1	SB0145	RD4 deleted	Rdpan deleted	N_RD17 deleted	0	0	1	1
G37463	SAMN03300614	public repositories	2010	USA	Northern America	Cattle	72.2	1152	21	Eu1	SB0145	RD4 deleted	Rdpan deleted	N_RD17 deleted	0	0	1	0
G37464	SAMN03300615	public repositories	2010	USA	Northern America	Cattle	31.89	1153	17	Eu1	SB0145	RD4 deleted	Rdpan deleted	N_RD17 deleted	0	0	1	0
G37465	SAMN03300616	public repositories	2010	USA	Northern America	Cattle	165.73	1155	518	Eu2	SB0265	RD4 deleted	Rdpan deleted	N_RD17 deleted	0	0	1	0
G37466	SAMN03300617	public repositories	2010	NA	NA	Cattle	41.97	1137	13	Eu1	SB0327	RD4 deleted	Rdpan deleted	N_RD17 deleted	0	0	1	0
G37467	SAMN03300618	public repositories	2010	USA	Northern America	Cattle	54.27	1144	21	Eu1	SB2011	RD4 deleted	Rdpan deleted	N_RD17 deleted	0	0	1	0
G37468	SAMN03300619	public repositories	2010	USA	Northern America	Cattle	66.97	1122	19	Eu2	SB0121	RD4 deleted	Rdpan deleted	N_RD17 deleted	0	0	1	0
G37469	SAMN03300620	public repositories	2010	USA	Northern America	Cervid	42.79	1167	15	Eu1	SB0145	RD4 deleted	Rdpan deleted	N_RD17 deleted	0	0	1	0
G37470	SAMN03300621	public repositories	2010	NA	NA	Cattle	88.03	1143	412	Eu2	SB0265	RD4 deleted	Rdpan deleted	N_RD17 deleted	0	0	1	0
G37471	SAMN03300622	public repositories	2010	NA	NA	Cattle	60.02	1150	36	Eu2	SB0265	RD4 deleted	Rdpan deleted	N_RD17 deleted	0	0	1	0
G37472	SAMN03300623	public repositories	2010	USA	Northern America	Cattle	63.95	1152	29	Eu1	SB0145	RD4 deleted	Rdpan deleted	N_RD17 deleted	0	0	1	0
G37473	SAMN03300624	public repositories	2010	USA	Northern America	Cattle	76.68	1153	26	Eu1	SB0145	RD4 deleted	Rdpan deleted	N_RD17 deleted	0	0	1	0
G37474	SAMN03300625	public repositories	2010	USA	Northern America	Cattle	82.8	1150	31	Eu1	SB0145	RD4 deleted	Rdpan deleted	N_RD17 deleted	0	0	1	0
G37475	SAMN03300626	public repositories	2010	USA	Northern America	Cattle	58.92	1140	24	Eu1	SB2011	RD4 deleted	Rdpan deleted	N_RD17 deleted	0	0	1	0
G37476	SAMN03300627	public repositories	2010	NA	NA	Cattle	79.38	1143	19	Eu1	SB2014	RD4 deleted	Rdpan deleted	N_RD17 deleted	0	0	1	0
G37477	SAMN03300628	public repositories	2010	USA	Northern America	Cattle	92.64	1142	24	Eu1	SB2011	RD4 deleted	Rdpan deleted	N_RD17 deleted	0	0	1	0
G37478	SAMN03300629	public repositories	2010	USA	Northern America	Cattle	93.36	1160	23	Eu1	SB0145	RD4 deleted	Rdpan deleted	N_RD17 deleted	0	0	1	0
G37479	SAMN03300630	public repositories	2010	USA	Northern America	Cattle	91.7	1160	17	Eu1	SB0145	RD4 deleted	Rdpan deleted	N_RD17 deleted	0	0	1	0
G37480	SAMN03300631	public repositories	2011	USA	Northern America	Cattle	66.41	1138	38	Eu1	SB2011	RD4 deleted	Rdpan deleted	N_RD17 deleted	0	0	1	0
G37481	SAMN03300632	public repositories	2011	USA	Northern America	Cattle	91.7	1144	20	Eu1	SB2011	RD4 deleted	Rdpan deleted	N_RD17 deleted	0	0	1	0
G37482	SAMN03300633	public repositories	2011	USA	Northern America	Cattle	86.51	1144	21	Eu1	SB2011	RD4 deleted	Rdpan deleted	N_RD17 deleted	0	0	1	0
G37483	SAMN03300634	public repositories	2011	USA	Northern America	Cattle	44.79	1141	21	Eu1	SB2011	RD4 deleted	Rdpan deleted	N_RD17 deleted	0	0	1	0
G37484	SAMN03300635	public repositories	2011	NA	NA	Cattle	51.37	1144	25	Eu1	SB0971	RD4 deleted	Rdpan deleted	N_RD17 deleted	0	0	1	0
G37485	SAMN03300636	public repositories	2011	USA	Northern America	Cattle	38.05	1140	19	Eu1	SB2011	RD4 deleted	Rdpan deleted	N_RD17 deleted	0	0	1	0
G37486	SAMN03300637	public repositories	2011	Mexico	Central America	Cattle	76.01	1170	28	Eu1	SB0267	RD4 deleted	Rdpan deleted	N_RD17 deleted	1	1	1	0
G37487	SAMN03300638	public repositories	2011	NA	NA	Cattle	79.56	1150	22	Eu1	SB0140	RD4 deleted	Rdpan deleted	N_RD17 deleted	0	0	1	0
G37488	SAMN03300639	public repositories	2011	Mexico	Central America	Cattle	79.56	1150	22	Eu1	SB0140	RD4 deleted	Rdpan deleted	N_RD17 deleted	1	1	1	0
G37489	SAMN03300640	public repositories	2011	USA	Northern America	Cattle	59.79	1183	640	Eu1	SB0145	RD4 deleted	Rdpan deleted	N_RD17 deleted	0	0	1	1
G37490	SAMN03300641	public repositories	2011	USA	Northern America	Cattle	66.92	1143	23	Eu1	SB0971	RD4 deleted	Rdpan deleted	N_RD17 deleted	0	0	1	0
G37491	SAMN03300642	public repositories	2011	USA	Northern America	Cattle	72.2	1153	30	Eu2	SB0265	RD4 deleted	Rdpan deleted	N_RD17 deleted	0	0	1	0
G37492	SAMN03300643	public repositories	2011	USA	Northern America	Cattle	96.48	1149	29	Eu2	SB0265	RD4 deleted	Rdpan deleted	N_RD17 deleted	0	0	1	0
G37493	SAMN03300644	public repositories	2011	Mexico	Central America	Cattle	53.86	1159	23	Eu1	SB0145	RD4 deleted	Rdpan deleted	N_RD17 deleted	0	0	1	0
G37494	SAMN03300645	public repositories	2011	NA	NA	Cattle	66.14	1153	72	Eu1	SB0673	RD4 deleted	Rdpan deleted	N_RD17 deleted	0	0	1	0
G37495	SAMN03300646	public repositories	2011	USA	Northern America	Cattle	62.99	1150	23	Eu1	SB0673	RD4 deleted	Rdpan deleted	N_RD17 deleted	0	0	1	0
G37496	SAMN03300647	public repositories	2011	USA	Northern America	Cattle	68.21	1157	15	Eu1	SB0145	RD4 deleted	Rdpan deleted	N_RD17 deleted	0	0	1	0
G37497	SAMN03300648	public repositories	2011	USA	Northern America	Cattle	62.46	1157	18	Eu1	SB0145	RD4 deleted	Rdpan deleted	N_RD17 deleted	0	0	1	0
G37498	SAMN03300649	public repositories	2011	USA	Northern America	Cattle	75.02	1158	22	Eu1	SB0145	RD4 deleted	Rdpan deleted	N_RD17 deleted	0	0	1	0
G37499	SAMN03300650	public repositories	2011	USA	Northern America	Cattle	78.22	1153	30	Eu2	SB0265	RD4 deleted	Rdpan deleted	N_RD17 deleted	0	0	1	0
G37500	SAMN03300651	public repositories	2011	USA	Northern America	Cattle	109.82	1154	32	Eu2	SB0265	RD4 deleted	Rdpan deleted	N_RD17 deleted	0	0	1	0
G37501	SAMN03300652	public repositories	2011	USA	Northern America	Cattle	37.47	1159	13	Eu1	SB0145	RD4 deleted	Rdpan deleted	N_RD17 deleted	0	0	1	0
G37502	SAMN03300653	public repositories	2011	USA	Northern America	Cattle	82.06	1151	38	Eu2	SB0265	RD4 deleted	Rdpan deleted	N_RD17 deleted	0	0	1	0
G37503	SAMN03300654	public repositories	2011	USA	Northern America	Cattle	63.93	1143	58	Eu1	SB0673	RD4 deleted	Rdpan deleted	N_RD17 deleted	0	0	1	1
G37504	SAMN03300655	public repositories	2011	USA	Northern America	Cattle	24.49	1187	27	Eu1	SB0145	RD4 deleted	Rdpan deleted	N_RD17 deleted	0	0	1	0
G37505	SAMN03300656	public repositories	2011	Mexico	Central America	Cattle	73.52	1158	17	Eu1	SB0145	RD4 deleted	Rdpan deleted	N_RD17 deleted	0	0	1	1
G37506	SAMN03300657	public repositories	2011	NA	NA	Cattle	44.99	1153	17	Eu1	SB0145	RD4 deleted	Rdpan deleted	N_RD17 deleted	0	0	1	0
G37507	SAMN03300658	public repositories	2011	Mexico	Central America	Cattle	54.88	1157	14	Eu1	SB0145	RD4 deleted	Rdpan deleted	N_RD17 deleted	0	0	1	0
G37508	SAMN03300659	public repositories	2011	Mexico	Central America	Cattle	102.68	1158	22	Eu1	SB0145	RD4 deleted	Rdpan deleted	N_RD17 deleted	0	0	1	0
G37509	SAMN03300660	public repositories	2011	Mexico	Central America	Cattle	75.73	1159	22	Eu1	SB0145	RD4 deleted	Rdpan deleted	N_RD17 deleted	0	0	1	0
G37510	SAMN03300661	public repositories	2011	NA	NA	Cattle	54.57	1154	20	Eu1	SB0145	RD4 deleted	Rdpan deleted	N_RD17 deleted	0	0	1	0
G37511	SAMN03300662	public repositories	2011	NA	NA	Cattle	60.55	1157	16	Eu1	SB0145	RD4 deleted	Rdpan deleted	N_RD17 deleted	0	0	1	1
G37512	SAMN03300663	public repositories	2011	USA	Northern America	Cattle	68.51	1138	31	Eu1	SB0971	RD4 deleted	Rdpan deleted	N_RD17 deleted	0	0	1	0
G37513	SAMN03300664	public repositories	2011	USA	Northern America	Cattle	80.64	1157	27	Eu1	SB0145	RD4 deleted	Rdpan deleted	N_RD17 deleted	0	0	1	0
G37514	SAMN03300665	public repositories	2011	Mexico	Central America	Cattle	46.21	1136	15	Eu1	SB0971	RD4 deleted	Rdpan deleted	N_RD17 deleted	0	0	1	0
G37515	SAMN03300666	public repositories	2011	NA	NA	Cattle	67.14	1140	17	Eu1	SB1216	RD4 deleted	Rdpan deleted	N_RD17 deleted	0	0	1	0
G37516	SAMN03300667	public repositories	2011	Mexico	Central America	Cattle	75.46	1154	41	Eu1	SB0673	RD4 deleted	Rdpan deleted	N_RD17 deleted	0	0	1	0
G37517	SAMN03300668	public repositories	2011	Mexico	Central America	Cattle	39.14	1141	14	Eu1	SB0327	RD4 deleted	Rdpan deleted	N_RD17 deleted	0	0	1	0
G37518	SAMN03300669	public repositories	2012	USA	Northern America	Cattle	67.38	1153	21	Eu1	SB0145	RD4 deleted	Rdpan deleted	N_RD17 deleted	0	0	1	0
G37519	SAMN03300670	public repositories	2012	USA	Northern America	Cattle	68.33	1154	34	Eu1	SB0145	RD4 deleted	Rdpan deleted	N_RD17 deleted	0	0	1	0
G37520	SAMN03300671	public repositories	2012	Mexico	Central America	Cattle	57.78	1154	19	Eu1	SB0673	RD4 deleted	Rdpan deleted	N_RD17 deleted	0	0	1	0
G37521	SAMN03300672	public repositories	2012	USA	Northern America	Cattle	96.37	1154	26	Eu1	SB0145	RD4 deleted	Rdpan deleted	N_RD17 deleted	0	0	1	0
G37522	SAMN03300673	public repositories	2012	USA	Northern America	Cattle	36.69	1146	22	Eu1	SB0145	RD4 deleted	Rdpan deleted	N_RD17 deleted	0	0	1	0
G37523	SAMN03300674	public repositories	2012	USA	Northern America	Cattle	71.91	1152	31	Eu1	SB0145	RD4 deleted	Rdpan deleted	N_RD17 deleted	0	0	1	0
G37524	SAMN03300675	public repositories	2012	USA	Northern America	Cattle	55.58	1152	29	Eu1	SB0145	RD4 deleted	Rdpan deleted	N_RD17 deleted	0	0	1	0
G37525	SAMN03300676	public repositories	2012	USA	Northern America	Cattle	118.08	1158	16	Eu1	SB0145	RD4 deleted	Rdpan deleted	N_RD17 deleted	0	0	1	1
G37526	SAMN03300677	public repositories	2012	USA	Northern America	Cattle	62.07	1154	27	Eu1	SB0673	RD4 deleted	Rdpan deleted	N_RD17 deleted	0	0	1	1
G37527	SAMN03300678	public repositories	2012	USA	Northern America	Cattle	118.42	1157	24	Eu1	SB0145	RD4 deleted	Rdpan deleted	N_RD17 deleted	0	0	1	0
G37528	SAMN03300679	public repositories	2012	USA	Northern America	Cattle	63.17	1153	24	Eu1	SB0673	RD4 deleted	Rdpan deleted	N_RD17 deleted	0	0	1	0
G37529	SAMN03300680	public repositories	2012	USA	Northern America	Cattle	102.54	1154	32	Eu1	SB0673	RD4 deleted	Rdpan deleted	N_RD17 deleted	0	0	1	0
G37530	SAMN03300681	public repositories	2012	USA	Northern America	Opossum	70.31	1153	35	Eu1	SB0145	RD4 deleted	Rdpan deleted	N_RD17 deleted	0	0	1	0
G37531	SAMN03300682	public repositories	2012	USA	Northern America	Opossum	70.61	1158	29	Eu1	SB0145	RD4 deleted	Rdpan deleted	N_RD17 deleted	0	0	1	0
G37532	SAMN03300683	public repositories	2012	USA	Northern America	Cattle	74.76	1157	23	Eu1	SB0145	RD4 deleted	Rdpan deleted	N_RD17 deleted	0	0	1	0
G37533	SAMN03300684	public repositories	2012	USA	Northern America	Cattle	52.28	1151	32	Eu1	SB0145	RD4 deleted	Rdpan deleted	N_RD17 deleted	0	0	1	0
G37534	SAMN03300685	public repositories	2012	USA	Northern America	Cattle	47.11	1150	26	Eu1	SB0145	RD4 deleted	Rdpan deleted	N_RD17 deleted	0	0	1	1
G37535	SAMN03300686	public repositories	2012	Mexico	Central America	Cattle	70.73	1148	39	Eu1	SB0971	RD4 deleted	Rdpan deleted	N_RD17 deleted	0	0	1	0
G37536	SAMN03300687	public repositories	2012	Mexico	Central America	Cattle	71.65	1140	24	Eu1	SB0327	RD4 deleted	Rdpan deleted	N_RD17 deleted	0	0	1	0
G37537	SAMN03300688	public repositories	2012	Mexico	Central America	Cattle	62.4	1142	24	Eu1	SB0327	RD4 deleted	Rdpan deleted	N_RD17 deleted	0	0	1	0
G37538	SAMN03300689	public repositories	2012	USA	Northern America	Cattle	68.13	1160	29	Eu1	New pattern	RD4 deleted	Rdpan deleted	N_RD17 deleted	0	0	1	1
G37539	SAMN03300690	public repositories	2012	USA	Northern America	Cattle	96.04	1154	21	Eu1	SB0145	RD4 deleted	Rdpan deleted	N_RD17 deleted	0	0	1	0
G37540	SAMN03300691	public repositories	2012	Mexico	Central America	Cattle	91.14	1156	32	Eu1	SB0673	RD4 deleted	Rdpan deleted	N_RD17 deleted	0	0	1	0
G37541	SAMN03300692	public repositories	2012	USA	Northern America	Cattle	55.17	1147	38	Eu1	SB0271	RD4 deleted	Rdpan deleted	N_RD17 deleted	0	0	1	0
G37542	SAMN03300693	public repositories	2012	USA	Northern America	Cervid	57.47	1167	26	Eu1	SB0145	RD4 deleted	Rdpan deleted	N_RD17 deleted	0	0	1	0
G37543	SAMN03300694	public repositories	2012	NA	NA	Cattle	35.89	1141	22	Eu1	SB0673	RD4 deleted	Rdpan deleted	N_RD17 deleted	0	0	1	0
G37544	SAMN03300695	public repositories	2012	USA	Northern America	Cattle	75.19	1150	24	Eu1	SB0145	RD4 deleted	Rdpan deleted	N_RD17 deleted	0	0	1	0
G37545	SAMN03300696	public repositories	2012	USA	Northern America	Cattle	45.09	1150	28	Eu1	SB0271	RD4 deleted	Rdpan deleted	N_RD17 deleted	0	0	1	0
G37546	SAMN03300697	public repositories	2012	USA	Northern America	Cattle	71.84	1148	30	Eu1	SB0271	RD4 deleted	Rdpan deleted	N_RD17 deleted	1	1	1	0
G37547	SAMN03300698	public repositories	2012	USA	Northern America	Cattle	41.61	1149	17	Eu1	SB0271	RD4 deleted	Rdpan deleted	N_RD17 deleted	0	0	1	0
G37548	SAMN03300699	public repositories	2012	USA	Northern America	Cattle	55.03	1148	22	Eu1	SB0271	RD4 deleted	Rdpan deleted	N_RD17 deleted	0	0	1	0
G37549	SAMN03300700	public repositories	2012	USA	Northern America	Cattle	51.11	1149	22	Eu1	SB0145	RD4 deleted	Rdpan deleted	N_RD17 deleted	0	0	1	0
G37550	SAMN03300701	public repositories	2012	Mexico	Central America	Cattle	59.75	1144	33	Eu1	SB0327	RD4 deleted	Rdpan deleted	N_RD17 deleted	0	0	1	1
G37551	SAMN03300702	public repositories	2012	USA	Northern America	Cattle	50.33	1153	23	Eu1	SB0145	RD4 deleted	Rdpan deleted	N_RD17 deleted	0	0	1	0
G37552	SAMN03300703	public repositories	2012	Mexico	Central America	Cattle	42.55	1151	20	Eu1	SB0673	RD4 deleted	Rdpan deleted	N_RD17 deleted	0	0	1	0
G37553	SAMN03300704	public repositories	2012	NA	NA	Cattle	71.4	1153	23	Eu1	SB0327	RD4 deleted	Rdpan deleted	N_RD17 deleted	0	0	1	0
G37554	SAMN03300705	public repositories	2012	Mexico	Central America	Cattle	71.08	1140	22	Eu1	SB0327	RD4 deleted	Rdpan deleted	N_RD17 deleted	0	0	1	0
G37555	SAMN03300706	public repositories	2012	USA	Northern America	Cattle	104.28	1165	36	Eu1	SB0673	RD4 deleted	Rdpan deleted	N_RD17 deleted	0	0	1	0
G37556	SAMN03300707	public repositories	2012	Mexico	Central America	Cattle	44.06	1159	37	Eu1	SB0673	RD4 deleted	Rdpan deleted	N_RD17 deleted	1	1	1	0
G37557	SAMN03300708	public repositories	2012	USA	Northern America	Felis catus	64.56	1135	25	Eu1	SB0145	RD4 deleted	Rdpan deleted	N_RD17 deleted	1	1	1	0
G37558	SAMN03300709	public repositories	2012	USA	Northern America	Cattle	62.21	1161	29	Eu1	SB0145	RD4 deleted	Rdpan deleted	N_RD17 deleted	0	0	1	0
G37559	SAMN03300710	public repositories	2012	USA	Northern America	Cattle	39.21	1157	25	Eu1	SB0145	RD4 deleted	Rdpan deleted	N_RD17 deleted	0	0	1	0
G37560	SAMN03300711	public repositories	2012	Mexico	Central America	Cattle	66.02	1153	26	Eu1	SB1750	RD4 deleted	Rdpan deleted	N_RD17 deleted	0	0	1	0
G37561	SAMN03300712	public repositories	2013	Mexico	Central America	Cattle	52.3	1156	32	Eu1	SB0673	RD4 deleted	Rdpan deleted	N_RD17 deleted	0	0	1	0
G37562	SAMN03300713	public repositories	2013	USA	Northern America	Cattle	76.65	1143	31	Eu1	SB2007	RD4 deleted	Rdpan deleted	N_RD17 deleted	0	0	1	0
G37563	SAMN03300714	public repositories	2013	Mexico	Central America	Cattle	33.97	1166	21	Eu1	New pattern	RD4 deleted	Rdpan deleted	N_RD17 deleted	0	0	1	0
G37564	SAMN03300715	public repositories	2013	Mexico	Central America	Cattle	55.44	1160	23	Eu1	SB0673	RD4 deleted	Rdpan deleted	N_RD17 deleted	0	0	1	1
G37565	SAMN03300716	public repositories	2013	Mexico	Central America	Cattle	60.04	1141	21	Eu1	SB0140	RD4 deleted	Rdpan deleted	N_RD17 deleted	1	1	1	0
G37566	SAMN03300717	public repositories	2013	USA	Northern America	Cattle	43	1161	36	Eu1	SB0673	RD4 deleted	Rdpan deleted	N_RD17 deleted	0	0	1	0
G37567	SAMN03300718	public repositories	2013	USA	Northern America	Cattle	50.63	1164	26	Eu1	SB0673	RD4 deleted	Rdpan deleted	N_RD17 deleted	0	0	1	0
G37568	SAMN03300719	public repositories	2013	USA	Northern America	Cattle	40.33	1160	24	Eu1	SB0673	RD4 deleted	Rdpan deleted	N_RD17 deleted	0	0	1	0
G37569	SAMN03300720	public repositories	2013	USA	Northern America	Cattle	72.29	1161	37	Eu1	SB0673	RD4 deleted	Rdpan deleted	N_RD17 deleted	0	0	1	0
G37570	SAMN03300721	public repositories	2013	Mexico	Central America	Cattle	65.3	1144	23	Eu1	SB0327	RD4 deleted	Rdpan deleted	N_RD17 deleted	0	0	1	0
G37571	SAMN03300722	public repositories	2013	USA	Northern America	Cattle	65.63	1161	33	Eu1	SB0673	RD4 deleted	Rdpan deleted	N_RD17 deleted	0	0	1	0
G37572	SAMN03300723	public repositories	2013	USA	Northern America	Cattle	72.59	1167	36	Eu1	SB0673	RD4 deleted	Rdpan deleted	N_RD17 deleted	0	0	1	1
G37573	SAMN03300724	public repositories	2013	USA	Northern America	Cattle	86.57	1162	31	Eu1	SB0673	RD4 deleted	Rdpan deleted	N_RD17 deleted	0	0	1	0
G37574	SAMN03300725	public repositories	2013	USA	Northern America	Cattle	63.75	1162	28	Eu1	SB0673	RD4 deleted	Rdpan deleted	N_RD17 deleted	0	0	1	0
G37575	SAMN03300726	public repositories	2013	USA	Northern America	Cattle	59.11	1162	30	Eu1	SB0673	RD4 deleted	Rdpan deleted	N_RD17 deleted	0	0	1	0
G37576	SAMN03300727	public repositories	2013	Mexico	Central America	Cattle	63.83	1149	17	Eu1	SB0673	RD4 deleted	Rdpan deleted	N_RD17 deleted	0	0	1	0
G37577	SAMN03300728	public repositories	2013	USA	Northern America	Cattle	46.73	1159	25	Eu1	SB0145	RD4 deleted	Rdpan deleted	N_RD17 deleted	0	0	1	0
G37578	SAMN03300729	public repositories	2013	USA	Northern America	Cattle	62.35	1163	30	Eu1	SB0673	RD4 deleted	Rdpan deleted	N_RD17 deleted	0	0	1	0
G37579	SAMN03300730	public repositories	2013	Mexico	Central America	Cattle	32.34	1161	26	Eu1	New pattern	RD4 deleted	Rdpan deleted	N_RD17 deleted	1	1	1	0
G37580	SAMN03300731	public repositories	2013	USA	Northern America	Cattle	39.72	1158	16	Eu1	SB0145	RD4 deleted	Rdpan deleted	N_RD17 deleted	0	0	1	0
G37581	SAMN03300732	public repositories	2013	USA	Northern America	Cattle	51.89	1158	30	Eu1	SB0145	RD4 deleted	Rdpan deleted	N_RD17 deleted	0	0	1	0
G37582	SAMN03300733	public repositories	2013	USA	Northern America	Cattle	24.88	1154	9	Eu1	SB0145	RD4 deleted	Rdpan deleted	N_RD17 deleted	0	0	1	0
G37583	SAMN03300734	public repositories	2013	USA	Northern America	Cattle	54.91	1161	19	Eu1	SB0145	RD4 deleted	Rdpan deleted	N_RD17 deleted	0	0	1	1
G37584	SAMN03300735	public repositories	2013	USA	Northern America	Cattle	53.69	1161	23	Eu1	SB0145	RD4 deleted	Rdpan deleted	N_RD17 deleted	0	0	1	0
G37585	SAMN03300736	public repositories	2013	USA	Northern America	Cattle	42.19	1155	22	Eu1	SB0145	RD4 deleted	Rdpan deleted	N_RD17 deleted	0	0	1	0
G37586	SAMN03300737	public repositories	2013	USA	Northern America	Cattle	80.16	1164	30	Eu1	SB0145	RD4 deleted	Rdpan deleted	N_RD17 deleted	0	0	1	0
G37587	SAMN03300738	public repositories	2013	USA	Northern America	Cattle	71.39	1161	30	Eu1	SB0145	RD4 deleted	Rdpan deleted	N_RD17 deleted	0	0	1	0
G37588	SAMN03300739	public repositories	2013	USA	Northern America	Cattle	60.93	1161	26	Eu1	SB0145	RD4 deleted	Rdpan deleted	N_RD17 deleted	0	0	1	0
G37589	SAMN03300740	public repositories	2013	USA	Northern America	Cervid	89.84	1161	37	Eu1	SB0145	RD4 deleted	Rdpan deleted	N_RD17 deleted	0	0	1	0
G37590	SAMN03300741	public repositories	2013	USA	Northern America	Cattle	70.62	1156	22	Eu1	SB0145	RD4 deleted	Rdpan deleted	N_RD17 deleted	0	0	1	1
G37591	SAMN03300742	public repositories	2013	Mexico	Central America	Cattle	66.67	1160	32	Eu1	SB0673	RD4 deleted	Rdpan deleted	N_RD17 deleted	0	0	1	1
G37592	SAMN03300743	public repositories	2013	USA	Northern America	Cattle	38.39	1156	32	Eu1	SB0145	RD4 deleted	Rdpan deleted	N_RD17 deleted	0	0	1	0
G37593	SAMN03300744	public repositories	2013	USA	Northern America	Cattle	64.84	1158	19	Eu1	SB0145	RD4 deleted	Rdpan deleted	N_RD17 deleted	0	0	1	0
G37594	SAMN03300745	public repositories	2013	USA	Northern America	Cattle	70.59	1159	17	Eu1	SB0145	RD4 deleted	Rdpan deleted	N_RD17 deleted	0	0	1	0
G37595	SAMN03300746	public repositories	2013	USA	Northern America	Cattle	54.62	1161	30	Eu1	SB0145	RD4 deleted	Rdpan deleted	N_RD17 deleted	0	0	1	0
G37596	SAMN03300747	public repositories	2013	USA	Northern America	Cattle	88.15	1158	33	Eu1	SB0145	RD4 deleted	Rdpan deleted	N_RD17 deleted	0	0	1	0
G37597	SAMN03300748	public repositories	2013	USA	Northern America	Cattle	33.23	1152	19	Eu1	SB0145	RD4 deleted	Rdpan deleted	N_RD17 deleted	0	0	1	0
G37598	SAMN03300749	public repositories	2013	USA	Northern America	Cattle	66	1154	42	Eu1	SB0145	RD4 deleted	Rdpan deleted	N_RD17 deleted	0	0	1	0
G37599	SAMN03300750	public repositories	2013	USA	Northern America	Cattle	54.78	1157	17	Eu1	SB0145	RD4 deleted	Rdpan deleted	N_RD17 deleted	0	0	1	1
G37600	SAMN03300751	public repositories	2013	USA	Northern America	Cattle	78.6	1158	22	Eu1	SB0145	RD4 deleted	Rdpan deleted	N_RD17 deleted	0	0	1	0
G37601	SAMN03300752	public repositories	2013	USA	Northern America	Cattle	67.59	1158	25	Eu1	SB0145	RD4 deleted	Rdpan deleted	N_RD17 deleted	0	0	1	0
G37602	SAMN03300753	public repositories	2013	USA	Northern America	Cattle	40.65	1155	30	Eu1	SB0145	RD4 deleted	Rdpan deleted	N_RD17 deleted	0	0	1	1
G37603	SAMN03300754	public repositories	2013	USA	Northern America	Cattle	39.26	1155	28	Eu1	SB0145	RD4 deleted	Rdpan deleted	N_RD17 deleted	0	0	1	0
G37604	SAMN03300755	public repositories	2013	USA	Northern America	Cattle	31.23	1160	32	Eu1	SB0145	RD4 deleted	Rdpan deleted	N_RD17 deleted	0	0	1	1
G37605	SAMN03300756	public repositories	2013	USA	Northern America	Cattle	74.35	1163	33	Eu1	SB0145	RD4 deleted	Rdpan deleted	N_RD17 deleted	0	0	1	0
G37606	SAMN03300757	public repositories	2013	USA	Northern America	Cattle	57.25	1158	29	Eu1	SB0145	RD4 deleted	Rdpan deleted	N_RD17 deleted	0	0	1	0
G37607	SAMN03300758	public repositories	2013	USA	Northern America	Cattle	62.47	1159	19	Eu1	SB0145	RD4 deleted	Rdpan deleted	N_RD17 deleted	0	0	1	0
G37608	SAMN03300759	public repositories	2013	USA	Northern America	Cattle	39.88	1160	29	Eu1	SB0145	RD4 deleted	Rdpan deleted	N_RD17 deleted	0	0	1	1
G37609	SAMN03300760	public repositories	2013	USA	Northern America	Cattle	39.1	1161	15	Eu1	SB0145	RD4 deleted	Rdpan deleted	N_RD17 deleted	0	0	1	0
G37610	SAMN03300761	public repositories	2013	USA	Northern America	Cattle	77.57	1159	21	Eu1	SB0145	RD4 deleted	Rdpan deleted	N_RD17 deleted	0	0	1	0
G37611	SAMN03300762	public repositories	2013	USA	Northern America	Cattle	71.14	1160	27	Eu1	SB0145	RD4 deleted	Rdpan deleted	N_RD17 deleted	0	0	1	0
G37612	SAMN03300763	public repositories	2013	USA	Northern America	Cattle	89.38	1160	18	Eu1	SB0145	RD4 deleted	Rdpan deleted	N_RD17 deleted	0	0	1	0
G37613	SAMN03300764	public repositories	2013	USA	Northern America	Cattle	82.29	1162	29	Eu1	SB0145	RD4 deleted	Rdpan deleted	N_RD17 deleted	0	0	1	1
G37614	SAMN03300765	public repositories	2013	USA	Northern America	Cattle	58.63	1160	24	Eu1	SB0145	RD4 deleted	Rdpan deleted	N_RD17 deleted	0	0	1	0
G37616	SAMN03300767	public repositories	2013	Mexico	Central America	Cattle	92.06	1112	34	Eu2	SB0121	RD4 deleted	Rdpan deleted	N_RD17 deleted	0	0	1	0
G37617	SAMN03300768	public repositories	2013	Mexico	Central America	Cattle	42.23	1107	24	Eu2	SB0121	RD4 deleted	Rdpan deleted	N_RD17 deleted	1	1	1	0
G37618	SAMN03300769	public repositories	2013	USA	Northern America	Cattle	55.08	1147	31	Eu1	New pattern	RD4 deleted	Rdpan deleted	N_RD17 deleted	0	0	1	0
G37619	SAMN03300770	public repositories	2013	USA	Northern America	Cattle	74.95	1158	16	Eu1	SB0145	RD4 deleted	Rdpan deleted	N_RD17 deleted	0	0	1	0
G37620	SAMN03300771	public repositories	2013	USA	Northern America	Cattle	73.01	1163	26	Eu1	SB0673	RD4 deleted	Rdpan deleted	N_RD17 deleted	0	0	1	0
G37621	SAMN03300772	public repositories	2013	USA	Northern America	Cattle	36.22	1159	28	Eu1	SB0673	RD4 deleted	Rdpan deleted	N_RD17 deleted	0	0	1	1
G37622	SAMN03300773	public repositories	2013	USA	Northern America	Cattle	59.47	1160	30	Eu1	SB0673	RD4 deleted	Rdpan deleted	N_RD17 deleted	0	0	1	0
G37623	SAMN03300774	public repositories	2013	USA	Northern America	Cattle	53.77	1160	37	Eu1	SB0673	RD4 deleted	Rdpan deleted	N_RD17 deleted	0	0	1	0
G37624	SAMN03300775	public repositories	2013	USA	Northern America	Cattle	32.54	1156	35	Eu1	SB0673	RD4 deleted	Rdpan deleted	N_RD17 deleted	0	0	1	0
G37625	SAMN03300776	public repositories	2013	USA	Northern America	Cattle	70.02	1162	27	Eu1	SB0145	RD4 deleted	Rdpan deleted	N_RD17 deleted	0	0	1	0
G37626	SAMN03300777	public repositories	2013	USA	Northern America	Cattle	54.55	1160	15	Eu1	SB0145	RD4 deleted	Rdpan deleted	N_RD17 deleted	0	0	1	0
G37627	SAMN03300778	public repositories	2013	USA	Northern America	Cattle	71.02	1158	22	Eu1	SB0145	RD4 deleted	Rdpan deleted	N_RD17 deleted	0	0	1	0
G37628	SAMN03300779	public repositories	2013	NA	NA	Cattle	63.63	1147	21	Eu1	SB0673	RD4 deleted	Rdpan deleted	N_RD17 deleted	0	0	1	0
G37629	SAMN03300780	public repositories	2013	Mexico	Central America	Cattle	53.6	1151	33	Eu1	New pattern	RD4 deleted	Rdpan deleted	N_RD17 deleted	0	0	1	0
G37630	SAMN03300781	public repositories	2013	USA	Northern America	Cervid	65.86	1157	24	Eu1	SB0145	RD4 deleted	Rdpan deleted	N_RD17 deleted	0	0	1	1
G37631	SAMN03300782	public repositories	2013	USA	Northern America	Raccoon	85.97	1157	24	Eu1	SB0145	RD4 deleted	Rdpan deleted	N_RD17 deleted	0	0	1	0
G37632	SAMN03300783	public repositories	2013	USA	Northern America	Raccoon	86.2	1158	26	Eu1	SB0145	RD4 deleted	Rdpan deleted	N_RD17 deleted	0	0	1	0
G37633	SAMN03300784	public repositories	2013	USA	Northern America	Raccoon	97.38	1156	30	Eu1	SB0145	RD4 deleted	Rdpan deleted	N_RD17 deleted	0	0	1	1
G37634	SAMN03300785	public repositories	2013	USA	Northern America	Raccoon	65.28	1154	31	Eu1	SB0145	RD4 deleted	Rdpan deleted	N_RD17 deleted	0	0	1	0
G37635	SAMN03300786	public repositories	2013	USA	Northern America	Opossum	56.3	1158	31	Eu1	SB0145	RD4 deleted	Rdpan deleted	N_RD17 deleted	0	0	1	0
G37636	SAMN03300787	public repositories	2013	USA	Northern America	Cattle	75.78	1147	39	Eu1	SB0271	RD4 deleted	Rdpan deleted	N_RD17 deleted	1	1	1	1
G37637	SAMN03300788	public repositories	2013	USA	Northern America	Raccoon	66.58	1156	31	Eu1	SB0145	RD4 deleted	Rdpan deleted	N_RD17 deleted	0	0	1	0
G37638	SAMN03300789	public repositories	2013	USA	Northern America	Raccoon	78.32	1156	31	Eu1	SB0145	RD4 deleted	Rdpan deleted	N_RD17 deleted	0	0	1	0
G37639	SAMN03300790	public repositories	2013	NA	NA	Cattle	95.67	1149	24	Eu1	SB1040	RD4 deleted	Rdpan deleted	N_RD17 deleted	0	0	1	0
G37640	SAMN03300791	public repositories	2013	USA	Northern America	Cattle	77.91	1160	21	Eu1	SB0145	RD4 deleted	Rdpan deleted	N_RD17 deleted	0	0	1	0
G37641	SAMN03300792	public repositories	2013	USA	Northern America	Cattle	74.86	1161	42	Eu1	SB0145	RD4 deleted	Rdpan deleted	N_RD17 deleted	0	0	1	0
G37642	SAMN03300793	public repositories	2013	NA	NA	Cattle	49.68	1140	23	Eu1	SB0140	RD4 deleted	Rdpan deleted	N_RD17 deleted	0	0	1	0
G37643	SAMN03300794	public repositories	2013	USA	Northern America	Cattle	49.71	1159	31	Eu1	SB0145	RD4 deleted	Rdpan deleted	N_RD17 deleted	0	0	1	0
G37644	SAMN03300795	public repositories	2013	USA	Northern America	Cattle	55.88	1159	22	Eu1	SB0145	RD4 deleted	Rdpan deleted	N_RD17 deleted	0	0	1	0
G37645	SAMN03300796	public repositories	2013	Mexico	Central America	Cattle	65.76	1141	29	Eu1	SB0130	RD4 deleted	Rdpan deleted	N_RD17 deleted	1	1	1	0
G37646	SAMN03300797	public repositories	2013	USA	Northern America	Cattle	57.91	1161	28	Eu1	SB0145	RD4 deleted	Rdpan deleted	N_RD17 deleted	0	0	1	0
G37647	SAMN03300798	public repositories	2013	USA	Northern America	Cattle	71.77	1159	19	Eu1	SB0145	RD4 deleted	Rdpan deleted	N_RD17 deleted	0	0	1	0
G37648	SAMN03300799	public repositories	2013	Mexico	Central America	Cattle	64.28	1173	17	Eu1	SB0145	RD4 deleted	Rdpan deleted	N_RD17 deleted	1	1	1	1
G37649	SAMN03300800	public repositories	2013	USA	Northern America	Cattle	41.08	1149	28	Eu1	New pattern	RD4 deleted	Rdpan deleted	N_RD17 deleted	0	0	1	0
G37650	SAMN03300801	public repositories	2013	USA	Northern America	Cattle	49.83	1158	36	Eu1	SB0145	RD4 deleted	Rdpan deleted	N_RD17 deleted	0	0	1	0
G37651	SAMN03300802	public repositories	2013	USA	Northern America	Cattle	58.17	1152	37	Eu2	SB0265	RD4 deleted	Rdpan deleted	N_RD17 deleted	0	0	1	0
G37652	SAMN03300803	public repositories	2013	Mexico	Central America	Cattle	30.18	1165	34	Eu2	SB0121	RD4 deleted	Rdpan deleted	N_RD17 deleted	1	1	1	0
G37653	SAMN03300804	public repositories	2013	USA	Northern America	Cattle	21.34	1144	35	Eu1	SB0673	RD4 deleted	Rdpan deleted	N_RD17 deleted	0	0	1	0
G37654	SAMN03300805	public repositories	2013	Mexico	Central America	Cattle	64.75	1145	25	Eu1	New pattern	RD4 deleted	Rdpan deleted	N_RD17 deleted	0	0	1	0
G37655	SAMN03300806	public repositories	2013	USA	Northern America	Cattle	44.55	1140	17	Eu1	SB0145	RD4 deleted	Rdpan deleted	N_RD17 deleted	0	0	1	0
G37656	SAMN03300807	public repositories	2013	Mexico	Central America	Cattle	53.08	1123	24	Eu2	SB0121	RD4 deleted	Rdpan deleted	N_RD17 deleted	1	1	1	0
G37657	SAMN03300808	public repositories	2013	USA	Northern America	Cattle	67.1	1151	21	Eu1	SB0673	RD4 deleted	Rdpan deleted	N_RD17 deleted	0	0	1	1
G37658	SAMN03300809	public repositories	2014	USA	Northern America	Cattle	32.26	1156	25	Eu1	SB0145	RD4 deleted	Rdpan deleted	N_RD17 deleted	0	0	1	0
G37659	SAMN03300810	public repositories	2014	USA	Northern America	Raccoon	45.45	1153	36	Eu1	SB0145	RD4 deleted	Rdpan deleted	N_RD17 deleted	0	0	1	0
G37660	SAMN03300811	public repositories	2014	USA	Northern America	Raccoon	60.63	1156	33	Eu1	SB0145	RD4 deleted	Rdpan deleted	N_RD17 deleted	0	0	1	0
G37661	SAMN03300812	public repositories	2014	USA	Northern America	Raccoon	17.14	1100	23	Eu1	SB0145	RD4 deleted	Rdpan deleted	N_RD17 deleted	0	0	1	0
G37662	SAMN03300813	public repositories	2014	USA	Northern America	Cattle	51.95	1137	26	Eu1	SB0145	RD4 deleted	Rdpan deleted	N_RD17 deleted	0	0	1	0
G37663	SAMN03300814	public repositories	2014	USA	Northern America	Cattle	75.93	1162	17	Eu1	SB0145	RD4 deleted	Rdpan deleted	N_RD17 deleted	0	0	1	0
G37664	SAMN03300815	public repositories	2014	USA	Northern America	Bison	42.36	1151	13	Eu1	SB0145	RD4 deleted	Rdpan deleted	N_RD17 deleted	0	0	1	0
G37665	SAMN03300816	public repositories	2014	USA	Northern America	Cattle	53.13	1156	18	Eu1	SB0145	RD4 deleted	Rdpan deleted	N_RD17 deleted	0	0	1	0
G37666	SAMN03300817	public repositories	2014	USA	Northern America	Felis catus	37.94	1157	9	Eu1	SB0145	RD4 deleted	Rdpan deleted	N_RD17 deleted	0	0	1	0
G37667	SAMN03300818	public repositories	2014	USA	Northern America	Felis catus	77.6	1162	21	Eu1	SB0145	RD4 deleted	Rdpan deleted	N_RD17 deleted	0	0	1	0
G37668	SAMN03300819	public repositories	2014	USA	Northern America	Felis catus	51.56	1160	15	Eu1	SB0145	RD4 deleted	Rdpan deleted	N_RD17 deleted	0	0	1	0
G37669	SAMN03300820	public repositories	2014	USA	Northern America	Felis catus	59.97	1158	15	Eu1	SB0145	RD4 deleted	Rdpan deleted	N_RD17 deleted	0	0	1	0
G37670	SAMN03300821	public repositories	2014	USA	Northern America	Felis catus	52.75	1162	16	Eu1	SB0145	RD4 deleted	Rdpan deleted	N_RD17 deleted	0	0	1	0
G37671	SAMN03300822	public repositories	2014	USA	Northern America	Cattle	62.28	1161	18	Eu1	SB0145	RD4 deleted	Rdpan deleted	N_RD17 deleted	0	0	1	0
G37672	SAMN03300823	public repositories	2014	USA	Northern America	Cattle	47.63	1158	18	Eu1	SB0145	RD4 deleted	Rdpan deleted	N_RD17 deleted	0	0	1	0
G37673	SAMN03300824	public repositories	2014	USA	Northern America	Felis catus	42.05	1161	15	Eu1	SB0145	RD4 deleted	Rdpan deleted	N_RD17 deleted	0	0	1	0
G37674	SAMN03300825	public repositories	2014	USA	Northern America	Cattle	49.53	1160	18	Eu1	SB0145	RD4 deleted	Rdpan deleted	N_RD17 deleted	0	0	1	0
G37675	SAMN03300826	public repositories	2014	USA	Northern America	Cattle	52.85	1163	18	Eu1	SB0145	RD4 deleted	Rdpan deleted	N_RD17 deleted	0	0	1	0
G37676	SAMN03300827	public repositories	2014	USA	Northern America	Cattle	48.81	1157	16	Eu1	SB0145	RD4 deleted	Rdpan deleted	N_RD17 deleted	0	0	1	0
G37677	SAMN03300828	public repositories	2014	USA	Northern America	Cattle	28.07	1163	11	Eu1	SB0145	RD4 deleted	Rdpan deleted	N_RD17 deleted	0	0	1	0
G37678	SAMN03300829	public repositories	2014	USA	Northern America	Cattle	54.71	1163	13	Eu1	SB0145	RD4 deleted	Rdpan deleted	N_RD17 deleted	0	0	1	0
G37679	SAMN03300830	public repositories	1991	USA	Northern America	Cervid	45.83	1144	28	Eu2	SB0265	RD4 deleted	Rdpan deleted	N_RD17 deleted	0	0	1	0
G37680	SAMN03300831	public repositories	1991	USA	Northern America	Cervid	37.92	1148	27	Eu2	SB0265	RD4 deleted	Rdpan deleted	N_RD17 deleted	0	0	1	1
G37681	SAMN03300832	public repositories	1991	USA	Northern America	Cervid	64.84	1144	26	Unknown6	SB1069	RD4 deleted	Rdpan deleted	N_RD17 deleted	1	1	1	0
G37682	SAMN03300833	public repositories	1991	USA	Northern America	Cervid	114.68	1143	29	Eu2	SB0265	RD4 deleted	Rdpan deleted	N_RD17 deleted	0	0	1	1
G37683	SAMN03300834	public repositories	1991	USA	Northern America	Cervid	52.57	1141	25	Eu2	SB0265	RD4 deleted	Rdpan deleted	N_RD17 deleted	0	0	1	0
G37684	SAMN03300835	public repositories	1991	USA	Northern America	Cattle	42.77	1119	17	Eu2	SB0121	RD4 deleted	Rdpan deleted	N_RD17 deleted	1	1	1	0
G37685	SAMN03300836	public repositories	1992	USA	Northern America	Cervid	34.57	1143	311	Eu2	SB0265	RD4 deleted	Rdpan deleted	N_RD17 deleted	0	0	1	0
G37686	SAMN03300837	public repositories	1992	USA	Northern America	Cervid	41.19	1156	19	Unknown6	SB1069	RD4 deleted	Rdpan deleted	N_RD17 deleted	1	1	1	0
G37687	SAMN03300838	public repositories	1992	USA	Northern America	Cervid	67	1145	21	Eu2	SB0265	RD4 deleted	Rdpan deleted	N_RD17 deleted	0	0	1	0
G37688	SAMN03300839	public repositories	1992	USA	Northern America	Cervid	108.38	1155	17	Unknown6	SB1069	RD4 deleted	Rdpan deleted	N_RD17 deleted	1	1	1	0
G37689	SAMN03300840	public repositories	1993	USA	Northern America	Cervid	30.64	1157	21	Unknown6	SB1069	RD4 deleted	Rdpan deleted	N_RD17 deleted	1	1	1	0
G37690	SAMN03300841	public repositories	1994	USA	Northern America	Cattle	58.69	1152	32	Eu1	SB0145	RD4 deleted	Rdpan deleted	N_RD17 deleted	0	0	1	0
G37691	SAMN03300842	public repositories	1994	USA	Northern America	Cervid	134.65	1145	31	Eu2	SB0265	RD4 deleted	Rdpan deleted	N_RD17 deleted	0	0	1	0
G37692	SAMN03300843	public repositories	1994	USA	Northern America	Cattle	69.6	1135	23	Unknown2	SB0120	RD4 deleted	Rdpan present	N_RD17 deleted	1	1	1	1
G37694	SAMN03300845	public repositories	1994	USA	Northern America	Cattle	49.14	1133	40	Eu1	SB0130	RD4 deleted	Rdpan deleted	N_RD17 deleted	1	1	1	0
G37695	SAMN03300846	public repositories	1995	USA	Northern America	Cervid	77.73	1146	28	Unknown6	SB1069	RD4 deleted	Rdpan deleted	N_RD17 deleted	1	1	1	0
G37696	SAMN03300847	public repositories	1995	USA	Northern America	Cervid	44.98	1149	26	Eu1	SB0673	RD4 deleted	Rdpan deleted	N_RD17 deleted	0	0	1	1
G37697	SAMN03300848	public repositories	1996	USA	Northern America	Cattle	38.76	1114	34	Eu2	SB0121	RD4 deleted	Rdpan deleted	N_RD17 deleted	1	1	1	0
G37698	SAMN03300849	public repositories	1996	USA	Northern America	Cattle	66.76	1110	26	Eu2	SB0121	RD4 deleted	Rdpan deleted	N_RD17 deleted	1	1	1	0
G37699	SAMN03300850	public repositories	1997	NA	NA	Cattle	36.88	1115	12	Eu2	SB0121	RD4 deleted	Rdpan deleted	N_RD17 deleted	0	0	1	0
G37700	SAMN03300851	public repositories	1997	USA	Northern America	Cervid	56.5	1150	31	Unknown6	SB1069	RD4 deleted	Rdpan deleted	N_RD17 deleted	1	1	1	0
G37701	SAMN03300852	public repositories	1997	USA	Northern America	Cattle	36.39	1154	35	Eu1	SB0145	RD4 deleted	Rdpan deleted	N_RD17 deleted	1	1	1	0
G37703	SAMN03300854	public repositories	1997	USA	Northern America	Cervid	80.89	1152	21	Eu2	SB0265	RD4 deleted	Rdpan deleted	N_RD17 deleted	0	0	1	0
G37704	SAMN03300855	public repositories	1998	USA	Northern America	Cervid	48.31	1150	28	Eu1	SB0145	RD4 deleted	Rdpan deleted	N_RD17 deleted	0	0	1	0
G37705	SAMN03300856	public repositories	1998	USA	Northern America	Cervid	30.43	1151	30	Eu2	SB0265	RD4 deleted	Rdpan deleted	N_RD17 deleted	0	0	1	0
G37706	SAMN03300857	public repositories	1998	USA	Northern America	Cervid	45.27	1132	877	Eu2	SB0265	RD4 deleted	Rdpan deleted	N_RD17 deleted	0	0	1	0
G37707	SAMN03300858	public repositories	1998	USA	Northern America	Cervid	79.62	1147	24	Eu2	SB0265	RD4 deleted	Rdpan deleted	N_RD17 deleted	0	0	1	0
G37708	SAMN03300859	public repositories	1998	USA	Northern America	Cattle	57.88	1155	23	Eu1	SB0145	RD4 deleted	Rdpan deleted	N_RD17 deleted	0	0	1	0
G37709	SAMN03300860	public repositories	1999	USA	Northern America	Cattle	100.44	1110	23	Eu2	SB0121	RD4 deleted	Rdpan deleted	N_RD17 deleted	1	1	1	0
G37710	SAMN03300861	public repositories	1999	USA	Northern America	Cattle	56.57	1153	15	Eu1	SB0145	RD4 deleted	Rdpan deleted	N_RD17 deleted	0	0	1	0
G37711	SAMN03300862	public repositories	1999	USA	Northern America	Cattle	70.28	1154	34	Eu1	SB0673	RD4 deleted	Rdpan deleted	N_RD17 deleted	0	0	1	1
G37712	SAMN03300863	public repositories	1999	USA	Northern America	Cervid	50.45	1149	35	Eu2	SB0265	RD4 deleted	Rdpan deleted	N_RD17 deleted	0	0	1	0
G37713	SAMN03300864	public repositories	1999	USA	Northern America	Cattle	50.15	1131	1079	Eu1	SB0673	RD4 deleted	Rdpan deleted	N_RD17 deleted	0	0	1	0
G37714	SAMN03300865	public repositories	1999	USA	Northern America	Cattle	73.48	1150	25	Eu1	SB0145	RD4 deleted	Rdpan deleted	N_RD17 deleted	0	0	1	1
G37715	SAMN03300866	public repositories	1999	USA	Northern America	Cattle	79.2	1157	27	Eu1	SB0145	RD4 deleted	Rdpan deleted	N_RD17 deleted	0	0	1	1
G37716	SAMN03300867	public repositories	1999	USA	Northern America	Cattle	58.12	1157	33	Eu1	SB0145	RD4 deleted	Rdpan deleted	N_RD17 deleted	0	0	1	0
G37717	SAMN03300868	public repositories	1999	USA	Northern America	Cattle	92.03	1160	26	Eu1	SB0145	RD4 deleted	Rdpan deleted	N_RD17 deleted	0	0	1	0
G37745	SAMN04386729	public repositories	2015	USA	Northern America	Deer	55.9	1156	22	Eu1	SB0145	RD4 deleted	Rdpan deleted	N_RD17 deleted	0	0	1	0
G37746	SAMN04386730	public repositories	2015	USA	Northern America	Deer	49.22	1156	15	Eu1	SB0145	RD4 deleted	Rdpan deleted	N_RD17 deleted	0	0	1	0
G37747	SAMN04386731	public repositories	2013	USA	Northern America	Cattle	31.23	1157	28	Eu1	SB0145	RD4 deleted	Rdpan deleted	N_RD17 deleted	0	0	1	0
G37748	SAMN04386732	public repositories	2014	USA	Northern America	Cattle	29.33	1158	10	Eu1	SB0145	RD4 deleted	Rdpan deleted	N_RD17 deleted	0	0	1	0
G37749	SAMN04386733	public repositories	2014	USA	Northern America	Cattle	43.21	1163	15	Eu1	SB0145	RD4 deleted	Rdpan deleted	N_RD17 deleted	0	0	1	1
G37750	SAMN04386734	public repositories	2014	USA	Northern America	Cattle	43.36	1158	16	Eu1	SB0145	RD4 deleted	Rdpan deleted	N_RD17 deleted	0	0	1	1
G37751	SAMN04386735	public repositories	2014	USA	Northern America	Cattle	27.86	1153	13	Eu1	SB0145	RD4 deleted	Rdpan deleted	N_RD17 deleted	0	0	1	1
G37752	SAMN04386736	public repositories	2014	USA	Northern America	Cattle	42.58	1161	17	Eu1	SB0145	RD4 deleted	Rdpan deleted	N_RD17 deleted	0	0	1	0
G37753	SAMN04386737	public repositories	2014	USA	Northern America	Cattle	39.92	1153	18	Eu1	SB0145	RD4 deleted	Rdpan deleted	N_RD17 deleted	0	0	1	0
G37754	SAMN04386738	public repositories	2014	USA	Northern America	Cattle	33.62	1157	14	Eu1	SB0145	RD4 deleted	Rdpan deleted	N_RD17 deleted	0	0	1	0
G37755	SAMN04386739	public repositories	2014	USA	Northern America	Cattle	41.55	1161	14	Eu1	SB0145	RD4 deleted	Rdpan deleted	N_RD17 deleted	0	0	1	0
G37756	SAMN04386740	public repositories	2014	USA	Northern America	Cattle	24.34	1147	12	Eu1	SB0145	RD4 deleted	Rdpan deleted	N_RD17 deleted	0	0	1	0
G37757	SAMN04386741	public repositories	2014	USA	Northern America	Cattle	33.04	1158	18	Eu1	SB0145	RD4 deleted	Rdpan deleted	N_RD17 deleted	0	0	1	0
G37758	SAMN04386742	public repositories	2014	USA	Northern America	Cattle	45.29	1161	17	Eu1	SB0145	RD4 deleted	Rdpan deleted	N_RD17 deleted	0	0	1	0
G37759	SAMN04386743	public repositories	2014	USA	Northern America	Cattle	42.86	1159	16	Eu1	SB0145	RD4 deleted	Rdpan deleted	N_RD17 deleted	0	0	1	0
G37760	SAMN04386744	public repositories	2014	USA	Northern America	Cattle	37.01	1158	12	Eu1	SB0145	RD4 deleted	Rdpan deleted	N_RD17 deleted	0	0	1	0
G37761	SAMN04386745	public repositories	2014	USA	Northern America	Cattle	37.19	1163	13	Eu1	SB0145	RD4 deleted	Rdpan deleted	N_RD17 deleted	0	0	1	0
G37762	SAMN04386746	public repositories	2014	USA	Northern America	Cattle	43.4	1158	15	Eu1	SB0145	RD4 deleted	Rdpan deleted	N_RD17 deleted	0	0	1	0
G37763	SAMN04386747	public repositories	2014	USA	Northern America	Cattle	33.6	1158	13	Eu1	SB0145	RD4 deleted	Rdpan deleted	N_RD17 deleted	0	0	1	0
G37764	SAMN04386748	public repositories	2014	USA	Northern America	Cattle	36.82	1158	14	Eu1	SB0145	RD4 deleted	Rdpan deleted	N_RD17 deleted	0	0	1	0
G37765	SAMN04386749	public repositories	2014	USA	Northern America	Cattle	49.35	1160	16	Eu1	SB0145	RD4 deleted	Rdpan deleted	N_RD17 deleted	0	0	1	0
G37766	SAMN04386750	public repositories	2014	USA	Northern America	Cattle	34.65	1152	13	Eu1	SB0145	RD4 deleted	Rdpan deleted	N_RD17 deleted	0	0	1	0
G37767	SAMN04386751	public repositories	2014	USA	Northern America	Cattle	44.51	1161	13	Eu1	SB0145	RD4 deleted	Rdpan deleted	N_RD17 deleted	0	0	1	0
G37768	SAMN04386752	public repositories	1994	USA	Northern America	Deer	47.13	1150	14	Eu1	SB0145	RD4 deleted	Rdpan deleted	N_RD17 deleted	0	0	1	0
G37769	SAMN04386753	public repositories	NA	USA	Northern America	Deer	42.6	1151	12	Eu1	SB0145	RD4 deleted	Rdpan deleted	N_RD17 deleted	0	0	0	0
G37770	SAMN04386754	public repositories	NA	USA	Northern America	Deer	58.57	1154	18	Eu1	SB0145	RD4 deleted	Rdpan deleted	N_RD17 deleted	0	0	0	0
G37771	SAMN04386755	public repositories	2015	USA	Northern America	Deer	36.67	1148	13	Eu1	SB0145	RD4 deleted	Rdpan deleted	N_RD17 deleted	0	0	1	0
G37772	SAMN04448487	public repositories	NA	NA	NA	Elephant	43.53	1144	30	Unknown7	SB0134	RD4 deleted	Rdpan deleted	N_RD17 deleted	0	0	0	0
G37773	SAMN04448488	public repositories	NA	NA	NA	Rhino	44.17	1216	20	M. caprae	SB1690	RD4 present	Rdpan deleted	N_RD17 present	0	0	0	0
G37774	SAMN04448489	public repositories	NA	NA	NA	non human primate	76.33	1165	25	M. caprae	SB1622	RD4 present	Rdpan present	N_RD17 present	0	0	0	0
G37775	SAMN04448490	public repositories	NA	NA	NA	non human primate	58.59	1165	17	Unknown7	SB0868	RD4 deleted	Rdpan deleted	N_RD17 deleted	0	0	0	0
G37776	SAMN04448491	public repositories	NA	NA	NA	not collected	20.79	1098	17	Eu1	SB0268	RD4 deleted	Rdpan deleted	N_RD17 deleted	0	0	0	0
G37777	SAMN04448492	public repositories	NA	NA	NA	not collected	39.37	1127	13	Eu1	SB0131	RD4 deleted	Rdpan deleted	N_RD17 deleted	0	0	0	0
G37779	SAMN05560187	public repositories	NA	USA	Northern America	Cattle	127.75	1152	427	Eu1	SB0327	RD4 deleted	Rdpan deleted	N_RD17 deleted	0	0	0	0
G37780	SAMN05560188	public repositories	NA	USA	Northern America	Deer	133.73	1149	423	Eu2	SB0265	RD4 deleted	Rdpan deleted	N_RD17 deleted	0	0	0	0
G37781	SAMN05560189	public repositories	NA	USA	Northern America	Deer	38.64	1131	260	Eu1	SB0145	RD4 deleted	Rdpan deleted	N_RD17 deleted	0	0	0	0
G37782	SAMN05560190	public repositories	NA	USA	Northern America	Cattle	99.47	1114	466	Eu2	SB0265	RD4 deleted	Rdpan deleted	N_RD17 deleted	0	0	0	0
G37783	SAMN05560191	public repositories	NA	NA	NA	Cattle	88.03	1143	412	Eu2	SB0265	RD4 deleted	Rdpan deleted	N_RD17 deleted	0	0	0	0
G37784	SAMN05560192	public repositories	NA	USA	Northern America	Homo sapiens	75.74	1142	36	Eu1	SB0145	RD4 deleted	Rdpan deleted	N_RD17 deleted	0	1	0	0
G37786	SAMN05560194	public repositories	NA	USA	Northern America	Coyote	68.68	1151	22	Eu1	SB0145	RD4 deleted	Rdpan deleted	N_RD17 deleted	0	0	0	0
G37787	SAMN06847294	public repositories	NA	USA	Northern America	BCG	51.41	1137	18	Unknown2	SB0120	RD4 deleted	Rdpan present	N_RD17 deleted	0	0	0	0
G37788	SAMN06847293	public repositories	NA	USA	Northern America	Cattle	41.85	1131	24	Unknown2	SB0120	RD4 deleted	Rdpan present	N_RD17 deleted	1	1	0	0
G37789	SAMN07340010	public repositories	NA	USA	Northern America	Deer	52.41	1152	14	Eu1	SB0145	RD4 deleted	Rdpan deleted	N_RD17 deleted	0	0	0	0
G37790	SAMN07340009	public repositories	NA	USA	Northern America	Cattle:Dairy	68.15	1152	26	Eu1	SB0145	RD4 deleted	Rdpan deleted	N_RD17 deleted	0	0	0	0
G37791	SAMN07340012	public repositories	NA	USA	Northern America	Deer	51.14	1160	17	Eu1	SB0145	RD4 deleted	Rdpan deleted	N_RD17 deleted	0	0	0	0
G37792	SAMN07340011	public repositories	NA	USA	Northern America	Deer	47.52	1153	18	Eu1	SB0145	RD4 deleted	Rdpan deleted	N_RD17 deleted	0	0	0	0
G37793	SAMN07340014	public repositories	NA	USA	Northern America	Deer	55.32	1159	18	Eu1	SB0145	RD4 deleted	Rdpan deleted	N_RD17 deleted	0	0	0	0
G37794	SAMN07340013	public repositories	NA	USA	Northern America	Elk	47.33	1157	9	Eu1	SB0145	RD4 deleted	Rdpan deleted	N_RD17 deleted	0	0	0	0
G37795	SAMN07340008	public repositories	NA	USA	Northern America	Cattle:Dairy	83.27	1152	29	Eu1	SB0145	RD4 deleted	Rdpan deleted	N_RD17 deleted	0	0	0	0
G37796	SAMN07340007	public repositories	NA	USA	Northern America	Cattle:Dairy	91.43	1156	41	Eu1	SB0145	RD4 deleted	Rdpan deleted	N_RD17 deleted	0	0	0	0
G37797	SAMN07339996	public repositories	NA	USA	Northern America	Deer	52.37	1153	15	Eu1	SB0145	RD4 deleted	Rdpan deleted	N_RD17 deleted	0	0	0	0
G37798	SAMN07339995	public repositories	NA	USA	Northern America	Deer	46.92	1153	13	Eu1	SB0145	RD4 deleted	Rdpan deleted	N_RD17 deleted	0	0	0	0
G37799	SAMN07339994	public repositories	NA	USA	Northern America	Deer	43.79	1149	17	Eu1	SB0145	RD4 deleted	Rdpan deleted	N_RD17 deleted	0	0	0	0
G37800	SAMN07339993	public repositories	NA	USA	Northern America	Deer	51.1	1156	16	Eu1	SB0145	RD4 deleted	Rdpan deleted	N_RD17 deleted	0	0	0	0
G37801	SAMN07339992	public repositories	NA	USA	Northern America	Deer	50.14	1151	17	Eu1	SB0145	RD4 deleted	Rdpan deleted	N_RD17 deleted	0	0	0	0
G37802	SAMN07339991	public repositories	NA	USA	Northern America	Elk	47.21	1151	15	Eu1	SB0145	RD4 deleted	Rdpan deleted	N_RD17 deleted	0	0	0	0
G37803	SAMN07339990	public repositories	NA	USA	Northern America	Deer	47.04	1152	12	Eu1	SB0145	RD4 deleted	Rdpan deleted	N_RD17 deleted	0	0	0	0
G37804	SAMN07339989	public repositories	NA	USA	Northern America	Deer	42.56	1153	15	Eu1	SB0145	RD4 deleted	Rdpan deleted	N_RD17 deleted	0	0	0	0
G37805	SAMN07339988	public repositories	NA	USA	Northern America	Deer	46.49	1152	13	Eu1	SB0145	RD4 deleted	Rdpan deleted	N_RD17 deleted	0	0	0	0
G37806	SAMN07339987	public repositories	NA	USA	Northern America	Deer	52.25	1155	19	Eu1	SB0145	RD4 deleted	Rdpan deleted	N_RD17 deleted	0	0	0	0
G37807	SAMN07339986	public repositories	NA	USA	Northern America	Deer	37.66	1148	15	Eu1	SB0145	RD4 deleted	Rdpan deleted	N_RD17 deleted	0	0	0	0
G37808	SAMN07339985	public repositories	NA	USA	Northern America	Deer	54.82	1153	18	Eu1	SB0145	RD4 deleted	Rdpan deleted	N_RD17 deleted	0	0	0	0
G37809	SAMN07339982	public repositories	NA	USA	Northern America	Deer	51.44	1151	14	Eu1	SB0145	RD4 deleted	Rdpan deleted	N_RD17 deleted	0	0	0	0
G37810	SAMN07339981	public repositories	NA	USA	Northern America	Deer	44.49	1154	12	Eu1	SB0145	RD4 deleted	Rdpan deleted	N_RD17 deleted	0	0	0	0
G37811	SAMN07339984	public repositories	NA	USA	Northern America	Elk	45.77	1158	14	Eu1	SB0145	RD4 deleted	Rdpan deleted	N_RD17 deleted	0	0	0	0
G37812	SAMN07339983	public repositories	NA	USA	Northern America	Deer	52.12	1151	27	Eu1	SB0145	RD4 deleted	Rdpan deleted	N_RD17 deleted	0	0	0	0
G37813	SAMN07339978	public repositories	NA	USA	Northern America	Deer	57.31	1153	14	Eu1	SB0292	RD4 deleted	Rdpan deleted	N_RD17 deleted	0	0	0	0
G37814	SAMN07339977	public repositories	NA	USA	Northern America	Deer	60.31	1151	17	Eu1	SB0145	RD4 deleted	Rdpan deleted	N_RD17 deleted	0	0	0	0
G37815	SAMN07339980	public repositories	NA	USA	Northern America	Deer	48.39	1157	17	Eu1	SB0145	RD4 deleted	Rdpan deleted	N_RD17 deleted	0	0	0	0
G37816	SAMN07339979	public repositories	NA	USA	Northern America	Deer	46.68	1152	18	Eu1	SB0145	RD4 deleted	Rdpan deleted	N_RD17 deleted	0	0	0	0
G37817	SAMN07340015	public repositories	NA	USA	Northern America	Cattle:Dairy	74.47	1158	27	Eu1	SB0145	RD4 deleted	Rdpan deleted	N_RD17 deleted	0	0	0	0
G37818	SAMN07340025	public repositories	NA	USA	Northern America	Deer	47.35	1152	15	Eu1	SB0145	RD4 deleted	Rdpan deleted	N_RD17 deleted	0	0	0	0
G37819	SAMN07340026	public repositories	NA	USA	Northern America	Deer	44.77	1158	14	Eu1	SB0145	RD4 deleted	Rdpan deleted	N_RD17 deleted	0	0	0	0
G37820	SAMN07340021	public repositories	NA	USA	Northern America	Cattle:Beef	86.93	1159	31	Eu1	SB0145	RD4 deleted	Rdpan deleted	N_RD17 deleted	0	0	0	0
G37821	SAMN07340022	public repositories	NA	USA	Northern America	Cattle:Dairy	40.43	1156	19	Eu1	SB0145	RD4 deleted	Rdpan deleted	N_RD17 deleted	0	0	0	0
G37822	SAMN07340023	public repositories	NA	USA	Northern America	Deer	50.49	1153	21	Eu1	SB0145	RD4 deleted	Rdpan deleted	N_RD17 deleted	0	0	0	0
G37823	SAMN07340024	public repositories	NA	USA	Northern America	Deer	50.27	1159	18	Eu1	SB0145	RD4 deleted	Rdpan deleted	N_RD17 deleted	0	0	0	0
G37824	SAMN07340017	public repositories	NA	USA	Northern America	Deer	44.04	1157	14	Eu1	SB0145	RD4 deleted	Rdpan deleted	N_RD17 deleted	0	0	0	0
G37825	SAMN07340018	public repositories	NA	USA	Northern America	Deer	48.88	1154	14	Eu1	SB0145	RD4 deleted	Rdpan deleted	N_RD17 deleted	0	0	0	0
G37826	SAMN07340019	public repositories	NA	USA	Northern America	Deer	50.98	1151	12	Eu1	SB0145	RD4 deleted	Rdpan deleted	N_RD17 deleted	0	0	0	0
G37827	SAMN07340020	public repositories	NA	USA	Northern America	Cattle:Beef	62.22	1153	285	Eu1	SB0815	RD4 deleted	Rdpan deleted	N_RD17 deleted	0	0	0	0
G37828	SAMN07340003	public repositories	NA	USA	Northern America	Deer	52.65	1156	21	Eu1	SB0145	RD4 deleted	Rdpan deleted	N_RD17 deleted	0	0	0	0
G37829	SAMN07340004	public repositories	NA	USA	Northern America	Deer	48.32	1158	18	Eu1	SB0145	RD4 deleted	Rdpan deleted	N_RD17 deleted	0	0	0	0
G37830	SAMN07340001	public repositories	NA	USA	Northern America	Deer	50.86	1154	15	Eu1	SB0145	RD4 deleted	Rdpan deleted	N_RD17 deleted	0	0	0	0
G37831	SAMN07340002	public repositories	NA	USA	Northern America	Deer	42.32	1150	19	Eu1	SB0145	RD4 deleted	Rdpan deleted	N_RD17 deleted	0	0	0	0
G37832	SAMN07339999	public repositories	NA	USA	Northern America	Elk	41.63	1148	16	Eu1	SB0145	RD4 deleted	Rdpan deleted	N_RD17 deleted	0	0	0	0
G37833	SAMN07340000	public repositories	NA	USA	Northern America	Elk	45.15	1158	15	Eu1	SB0145	RD4 deleted	Rdpan deleted	N_RD17 deleted	0	0	0	0
G37834	SAMN07339997	public repositories	NA	USA	Northern America	Deer	43.86	1157	14	Eu1	SB0145	RD4 deleted	Rdpan deleted	N_RD17 deleted	0	0	0	0
G37835	SAMN07339998	public repositories	NA	USA	Northern America	Deer	53.66	1157	21	Eu1	SB0145	RD4 deleted	Rdpan deleted	N_RD17 deleted	0	0	0	0
G37836	SAMN07340016	public repositories	NA	USA	Northern America	Cattle:Dairy	134.02	1161	417	Eu1	SB0145	RD4 deleted	Rdpan deleted	N_RD17 deleted	0	0	0	0
G37837	SAMN07340005	public repositories	NA	USA	Northern America	Deer	56.94	1154	16	Eu1	New pattern	RD4 deleted	Rdpan deleted	N_RD17 deleted	0	0	0	0
G37838	SAMN07340006	public repositories	NA	USA	Northern America	Cattle:Dairy	77.9	1154	29	Eu1	SB0145	RD4 deleted	Rdpan deleted	N_RD17 deleted	0	0	0	0
G37839	SAMN07340029	public repositories	NA	USA	Northern America	Deer	56.37	1152	18	Eu1	SB0145	RD4 deleted	Rdpan deleted	N_RD17 deleted	0	0	0	0
G37840	SAMN07340028	public repositories	NA	USA	Northern America	Deer	52.32	1151	18	Eu1	SB0145	RD4 deleted	Rdpan deleted	N_RD17 deleted	0	0	0	0
G37841	SAMN07340027	public repositories	NA	USA	Northern America	Deer	56.57	1152	12	Eu1	SB0145	RD4 deleted	Rdpan deleted	N_RD17 deleted	0	0	0	0
G37842	SAMN09284212	public repositories	NA	NA	NA	Cattle	62.01	1151	16	Eu1	New pattern	RD4 deleted	Rdpan deleted	N_RD17 deleted	0	0	0	0
G37843	SAMN09284213	public repositories	NA	NA	NA	Cattle	53.73	1150	19	Eu1	New pattern	RD4 deleted	Rdpan deleted	N_RD17 deleted	0	0	0	0
G37844	SAMN09284594	public repositories	NA	NA	NA	Cattle	73.59	1143	14	Eu1	SB1247	RD4 deleted	Rdpan deleted	N_RD17 deleted	0	0	0	0
G37845	SAMN09284595	public repositories	NA	NA	NA	Cattle	73.68	1144	17	Eu1	SB1247	RD4 deleted	Rdpan deleted	N_RD17 deleted	0	0	0	0
G37846	SAMN09284096	public repositories	NA	NA	NA	Cattle	63.86	1150	21	Eu1	SB0673	RD4 deleted	Rdpan deleted	N_RD17 deleted	0	0	0	0
G37847	SAMN09284097	public repositories	NA	NA	NA	Cattle	23.74	1151	8	Eu1	SB0673	RD4 deleted	Rdpan deleted	N_RD17 deleted	0	0	0	0
G37848	SAMN09284098	public repositories	NA	NA	NA	Cattle	38.84	1148	11	Eu1	SB0673	RD4 deleted	Rdpan deleted	N_RD17 deleted	0	0	0	0
G37849	SAMN09284099	public repositories	NA	NA	NA	Cattle	49.12	1166	21	Eu1	SB0673	RD4 deleted	Rdpan deleted	N_RD17 deleted	0	0	0	0
G37850	SAMN09284092	public repositories	NA	NA	NA	Cattle	53.66	1150	17	Eu1	SB0673	RD4 deleted	Rdpan deleted	N_RD17 deleted	0	0	0	0
G37851	SAMN09284093	public repositories	NA	NA	NA	Cattle	21.57	1142	10	Eu1	SB0673	RD4 deleted	Rdpan deleted	N_RD17 deleted	0	0	0	0
G37852	SAMN09284094	public repositories	NA	NA	NA	Cattle	55.31	1150	22	Eu1	SB0673	RD4 deleted	Rdpan deleted	N_RD17 deleted	0	0	0	0
G37853	SAMN09284095	public repositories	NA	NA	NA	Cattle	46.44	1151	18	Eu1	SB0673	RD4 deleted	Rdpan deleted	N_RD17 deleted	0	0	0	0
G37854	SAMN09284100	public repositories	NA	NA	NA	Cattle	114.13	1148	410	Eu1	New pattern	RD4 deleted	Rdpan deleted	N_RD17 deleted	0	0	0	0
G37855	SAMN09284101	public repositories	NA	NA	NA	Cattle	53.57	1146	17	Eu1	SB0673	RD4 deleted	Rdpan deleted	N_RD17 deleted	0	0	0	0
G37856	SAMN09284570	public repositories	NA	NA	NA	Cattle	52.84	1151	20	Eu2	SB0265	RD4 deleted	Rdpan deleted	N_RD17 deleted	0	0	0	0
G37857	SAMN09284571	public repositories	NA	NA	NA	Cattle	45.1	1148	18	Eu2	SB0265	RD4 deleted	Rdpan deleted	N_RD17 deleted	0	0	0	0
G37858	SAMN09284603	public repositories	NA	NA	NA	Cattle	68.41	1153	17	Eu1	SB0673	RD4 deleted	Rdpan deleted	N_RD17 deleted	0	0	0	0
G37859	SAMN09284602	public repositories	NA	NA	NA	Cattle	63.25	1115	24	Eu2	SB0121	RD4 deleted	Rdpan deleted	N_RD17 deleted	0	0	0	0
G37860	SAMN09284333	public repositories	NA	NA	NA	Cattle	78.06	1166	22	Eu1	SB0145	RD4 deleted	Rdpan deleted	N_RD17 deleted	0	0	0	0
G37861	SAMN09284332	public repositories	NA	NA	NA	Cattle	30.07	1154	458	Eu1	SB0145	RD4 deleted	Rdpan deleted	N_RD17 deleted	0	0	0	0
G37862	SAMN09284607	public repositories	NA	NA	NA	Cattle	55.59	1153	20	Eu1	SB0673	RD4 deleted	Rdpan deleted	N_RD17 deleted	0	0	0	0
G37863	SAMN09284606	public repositories	NA	NA	NA	Cattle	53.51	1155	17	Eu1	SB0673	RD4 deleted	Rdpan deleted	N_RD17 deleted	0	0	0	0
G37864	SAMN09284609	public repositories	NA	NA	NA	Cattle	47.29	1144	16	Eu1	New pattern	RD4 deleted	Rdpan deleted	N_RD17 deleted	0	0	0	0
G37865	SAMN09284608	public repositories	NA	NA	NA	Cattle	50.36	1153	15	Eu1	SB0673	RD4 deleted	Rdpan deleted	N_RD17 deleted	0	0	0	0
G37866	SAMN09284611	public repositories	NA	NA	NA	Cattle	45.01	1107	19	Eu2	SB0121	RD4 deleted	Rdpan deleted	N_RD17 deleted	0	0	0	0
G37867	SAMN09284610	public repositories	NA	NA	NA	Cattle	40.19	1145	14	Eu1	New pattern	RD4 deleted	Rdpan deleted	N_RD17 deleted	0	0	0	0
G37868	SAMN09284456	public repositories	NA	NA	NA	Cattle	53.84	1143	19	Eu1	SB1531	RD4 deleted	Rdpan deleted	N_RD17 deleted	0	0	0	0
G37869	SAMN09284457	public repositories	NA	NA	NA	Cattle	47.17	1148	17	Eu1	SB0673	RD4 deleted	Rdpan deleted	N_RD17 deleted	0	0	0	0
G37870	SAMN09284458	public repositories	NA	NA	NA	Cattle	53.67	1145	21	Eu1	SB0673	RD4 deleted	Rdpan deleted	N_RD17 deleted	0	0	0	0
G37871	SAMN09284459	public repositories	NA	NA	NA	Cattle	45.44	1144	18	Eu1	SB0673	RD4 deleted	Rdpan deleted	N_RD17 deleted	0	0	0	0
G37872	SAMN09284452	public repositories	NA	NA	NA	Cattle	54.88	1141	16	Eu1	SB0673	RD4 deleted	Rdpan deleted	N_RD17 deleted	0	0	0	0
G37873	SAMN09284453	public repositories	NA	NA	NA	Cattle	49.71	1110	18	Eu2	SB1195	RD4 deleted	Rdpan deleted	N_RD17 deleted	0	0	0	0
G37874	SAMN09284454	public repositories	NA	NA	NA	Cattle	55.09	1144	20	Eu1	SB1071	RD4 deleted	Rdpan deleted	N_RD17 deleted	0	0	0	0
G37875	SAMN09284455	public repositories	NA	NA	NA	Cattle	59.56	1146	16	Eu1	SB0486	RD4 deleted	Rdpan deleted	N_RD17 deleted	0	0	0	0
G37876	SAMN09284350	public repositories	NA	NA	NA	Cattle	47.14	1150	26	Eu2	SB0265	RD4 deleted	Rdpan deleted	N_RD17 deleted	0	0	0	0
G37877	SAMN09284460	public repositories	NA	NA	NA	Cattle	55.5	1147	19	Eu1	SB0673	RD4 deleted	Rdpan deleted	N_RD17 deleted	0	0	0	0
G37878	SAMN09284461	public repositories	NA	NA	NA	Cattle	46.27	1147	19	Eu1	SB0673	RD4 deleted	Rdpan deleted	N_RD17 deleted	0	0	0	0
G37879	SAMN09284351	public repositories	NA	NA	NA	Cattle	72.38	1150	19	Eu2	SB0265	RD4 deleted	Rdpan deleted	N_RD17 deleted	0	0	0	0
G37880	SAMN09284383	public repositories	NA	NA	NA	Cattle	66.99	1150	24	Eu1	SB0327	RD4 deleted	Rdpan deleted	N_RD17 deleted	0	0	0	0
G37881	SAMN09284382	public repositories	NA	NA	NA	Cattle	45.2	1144	18	Eu1	SB0327	RD4 deleted	Rdpan deleted	N_RD17 deleted	0	0	0	0
G37882	SAMN09284385	public repositories	NA	NA	NA	Cattle	45.9	1146	16	Eu1	SB0327	RD4 deleted	Rdpan deleted	N_RD17 deleted	0	0	0	0
G37883	SAMN09284384	public repositories	NA	NA	NA	Cattle	67.14	1148	20	Eu1	SB0327	RD4 deleted	Rdpan deleted	N_RD17 deleted	0	0	0	0
G37884	SAMN09284387	public repositories	NA	NA	NA	Cattle	44.16	1145	19	Eu1	SB0327	RD4 deleted	Rdpan deleted	N_RD17 deleted	0	0	0	0
G37885	SAMN09284386	public repositories	NA	NA	NA	Cattle	44.02	1145	17	Eu1	SB0327	RD4 deleted	Rdpan deleted	N_RD17 deleted	0	0	0	0
G37886	SAMN09284389	public repositories	NA	NA	NA	Cattle	52.1	1145	22	Eu1	SB0327	RD4 deleted	Rdpan deleted	N_RD17 deleted	0	0	0	0
G37887	SAMN09284388	public repositories	NA	NA	NA	Cattle	46.61	1146	19	Eu1	SB0327	RD4 deleted	Rdpan deleted	N_RD17 deleted	0	0	0	0
G37888	SAMN09284342	public repositories	NA	NA	NA	Cattle	47.4	1147	21	Eu1	SB0327	RD4 deleted	Rdpan deleted	N_RD17 deleted	0	0	0	0
G37889	SAMN09284390	public repositories	NA	NA	NA	Cattle	52	1151	21	Eu1	SB0327	RD4 deleted	Rdpan deleted	N_RD17 deleted	0	0	0	0
G37890	SAMN09284343	public repositories	NA	NA	NA	Cattle	57.64	1149	19	Eu1	SB0327	RD4 deleted	Rdpan deleted	N_RD17 deleted	0	0	0	0
G37891	SAMN09284559	public repositories	NA	NA	NA	Cattle	29.76	1110	15	Eu2	SB1195	RD4 deleted	Rdpan deleted	N_RD17 deleted	0	0	0	0
G37892	SAMN09284558	public repositories	NA	NA	NA	Cattle	29.87	1110	12	Eu2	SB0121	RD4 deleted	Rdpan deleted	N_RD17 deleted	0	0	0	0
G37893	SAMN09284557	public repositories	NA	NA	NA	Cattle	39.13	1110	14	Eu2	SB0121	RD4 deleted	Rdpan deleted	N_RD17 deleted	0	0	0	0
G37894	SAMN09284556	public repositories	NA	NA	NA	Cattle	53.22	1108	17	Eu2	SB0121	RD4 deleted	Rdpan deleted	N_RD17 deleted	0	0	0	0
G37895	SAMN09284555	public repositories	NA	NA	NA	Cattle	33.28	1147	19	Eu1	SB0140	RD4 deleted	Rdpan deleted	N_RD17 deleted	0	0	0	0
G37897	SAMN09284553	public repositories	NA	NA	NA	Cattle	27.02	1142	17	Eu1	SB0140	RD4 deleted	Rdpan deleted	N_RD17 deleted	0	0	0	0
G37898	SAMN09284552	public repositories	NA	NA	NA	Cattle	23.67	1138	17	Eu1	SB0140	RD4 deleted	Rdpan deleted	N_RD17 deleted	0	0	0	0
G37899	SAMN09284561	public repositories	NA	NA	NA	Cattle	55.24	1128	17	Eu1	SB0327	RD4 deleted	Rdpan deleted	N_RD17 deleted	0	0	0	0
G37900	SAMN09284560	public repositories	NA	NA	NA	Cattle	67.31	1109	16	Eu2	SB0121	RD4 deleted	Rdpan deleted	N_RD17 deleted	0	0	0	0
G37901	SAMN09284362	public repositories	NA	NA	NA	Cattle	65.31	1147	17	Eu1	SB0327	RD4 deleted	Rdpan deleted	N_RD17 deleted	0	0	0	0
G37902	SAMN09284363	public repositories	NA	NA	NA	Cattle	58.28	1149	14	Eu1	SB0327	RD4 deleted	Rdpan deleted	N_RD17 deleted	0	0	0	0
G37903	SAMN09284364	public repositories	NA	NA	NA	Cattle	49.89	1145	16	Eu1	SB0327	RD4 deleted	Rdpan deleted	N_RD17 deleted	0	0	0	0
G37904	SAMN09284365	public repositories	NA	NA	NA	Cattle	60.78	1146	23	Eu1	SB0327	RD4 deleted	Rdpan deleted	N_RD17 deleted	0	0	0	0
G37905	SAMN09284366	public repositories	NA	NA	NA	Cattle	42.95	1148	14	Eu1	SB0327	RD4 deleted	Rdpan deleted	N_RD17 deleted	0	0	0	0
G37906	SAMN09284367	public repositories	NA	NA	NA	Cattle	38.2	1147	16	Eu1	SB0327	RD4 deleted	Rdpan deleted	N_RD17 deleted	0	0	0	0
G37907	SAMN09284368	public repositories	NA	NA	NA	Cattle	45.01	1146	17	Eu1	SB0327	RD4 deleted	Rdpan deleted	N_RD17 deleted	0	0	0	0
G37908	SAMN09284369	public repositories	NA	NA	NA	Cattle	44.54	1147	21	Eu1	SB0327	RD4 deleted	Rdpan deleted	N_RD17 deleted	0	0	0	0
G37909	SAMN09284370	public repositories	NA	NA	NA	Cattle	54.69	1161	17	Eu1	SB0145	RD4 deleted	Rdpan deleted	N_RD17 deleted	0	0	0	0
G37910	SAMN09284371	public repositories	NA	NA	NA	Cattle	51.53	1156	17	Eu1	SB0145	RD4 deleted	Rdpan deleted	N_RD17 deleted	0	0	0	0
G37911	SAMN09284254	public repositories	NA	NA	NA	Cattle	49.44	1170	17	Eu2	SB0121	RD4 deleted	Rdpan deleted	N_RD17 deleted	0	0	0	0
G37912	SAMN09284255	public repositories	NA	NA	NA	Cattle	52.17	1133	14	Eu1	SB0140	RD4 deleted	Rdpan deleted	N_RD17 deleted	0	0	0	0
G37913	SAMN09284252	public repositories	NA	NA	NA	Cattle	44.16	1152	17	Eu2	SB0265	RD4 deleted	Rdpan deleted	N_RD17 deleted	0	0	0	0
G37914	SAMN09284253	public repositories	NA	NA	NA	Cattle	51.57	1151	20	Eu2	SB0265	RD4 deleted	Rdpan deleted	N_RD17 deleted	0	0	0	0
G37915	SAMN09284361	public repositories	NA	NA	NA	Cattle	63.93	1147	22	Eu1	SB0327	RD4 deleted	Rdpan deleted	N_RD17 deleted	0	0	0	0
G37916	SAMN09284360	public repositories	NA	NA	NA	Cattle	52.08	1145	23	Eu1	SB0327	RD4 deleted	Rdpan deleted	N_RD17 deleted	0	0	0	0
G37917	SAMN09284256	public repositories	NA	NA	NA	Cattle	50.97	1155	21	Eu2	SB0265	RD4 deleted	Rdpan deleted	N_RD17 deleted	0	0	0	0
G37918	SAMN09284257	public repositories	NA	NA	NA	Cattle	70.22	1157	24	Eu2	SB0265	RD4 deleted	Rdpan deleted	N_RD17 deleted	0	0	0	0
G37919	SAMN09284357	public repositories	NA	NA	NA	Cattle	50.13	1147	18	Eu1	SB0327	RD4 deleted	Rdpan deleted	N_RD17 deleted	0	0	0	0
G37920	SAMN09284356	public repositories	NA	NA	NA	Cattle	52.08	1149	20	Eu1	SB0327	RD4 deleted	Rdpan deleted	N_RD17 deleted	0	0	0	0
G37921	SAMN09284359	public repositories	NA	NA	NA	Cattle	51.79	1149	19	Eu1	SB0327	RD4 deleted	Rdpan deleted	N_RD17 deleted	0	0	0	0
G37922	SAMN09284358	public repositories	NA	NA	NA	Cattle	53.23	1151	20	Eu1	SB0327	RD4 deleted	Rdpan deleted	N_RD17 deleted	0	0	0	0
G37923	SAMN09284353	public repositories	NA	NA	NA	Cattle	59.57	1152	18	Eu1	SB0327	RD4 deleted	Rdpan deleted	N_RD17 deleted	0	0	0	0
G37924	SAMN09284352	public repositories	NA	NA	NA	Cattle	58.01	1153	23	Eu2	SB0265	RD4 deleted	Rdpan deleted	N_RD17 deleted	0	0	0	0
G37925	SAMN09284355	public repositories	NA	NA	NA	Cattle	53.48	1147	24	Eu1	SB0327	RD4 deleted	Rdpan deleted	N_RD17 deleted	0	0	0	0
G37926	SAMN09284354	public repositories	NA	NA	NA	Cattle	63.37	1149	14	Eu1	SB0327	RD4 deleted	Rdpan deleted	N_RD17 deleted	0	0	0	0
G37927	SAMN09284568	public repositories	NA	NA	NA	Cattle	42.96	1149	19	Eu2	SB0265	RD4 deleted	Rdpan deleted	N_RD17 deleted	0	0	0	0
G37928	SAMN09284293	public repositories	NA	NA	NA	Cattle	63.6	1160	17	Eu1	SB0145	RD4 deleted	Rdpan deleted	N_RD17 deleted	0	0	0	0
G37929	SAMN09284569	public repositories	NA	NA	NA	Cattle	48.74	1149	26	Eu2	SB0265	RD4 deleted	Rdpan deleted	N_RD17 deleted	0	0	0	0
G37930	SAMN09284292	public repositories	NA	NA	NA	Cattle	47.75	1154	18	Eu2	SB0265	RD4 deleted	Rdpan deleted	N_RD17 deleted	0	0	0	0
G37931	SAMN09284566	public repositories	NA	NA	NA	Cattle	24.63	1138	12	Eu2	SB0265	RD4 deleted	Rdpan deleted	N_RD17 deleted	0	0	0	0
G37932	SAMN09284280	public repositories	NA	NA	NA	Cattle	60.45	1141	19	Eu1	SB0140	RD4 deleted	Rdpan deleted	N_RD17 deleted	0	0	0	0
G37933	SAMN09284281	public repositories	NA	NA	NA	Cattle	56.25	1144	16	Eu1	SB0971	RD4 deleted	Rdpan deleted	N_RD17 deleted	0	0	0	0
G37934	SAMN09284567	public repositories	NA	NA	NA	Cattle	54.5	1146	19	Eu2	SB0265	RD4 deleted	Rdpan deleted	N_RD17 deleted	0	0	0	0
G37935	SAMN09284276	public repositories	NA	NA	NA	Cattle	48.14	1155	18	Eu2	SB0265	RD4 deleted	Rdpan deleted	N_RD17 deleted	0	0	0	0
G37936	SAMN09284277	public repositories	NA	NA	NA	Cattle	41.63	1157	18	Eu1	SB0673	RD4 deleted	Rdpan deleted	N_RD17 deleted	0	0	0	0
G37937	SAMN09284278	public repositories	NA	NA	NA	Cattle	42.72	1152	14	Eu1	SB0673	RD4 deleted	Rdpan deleted	N_RD17 deleted	0	0	0	0
G37938	SAMN09284279	public repositories	NA	NA	NA	Cattle	55.75	1155	20	Eu1	New pattern	RD4 deleted	Rdpan deleted	N_RD17 deleted	0	0	0	0
G37939	SAMN09284272	public repositories	NA	NA	NA	Cattle	70.26	1152	23	Eu2	SB0265	RD4 deleted	Rdpan deleted	N_RD17 deleted	0	0	0	0
G37940	SAMN09284273	public repositories	NA	NA	NA	Cattle	45.07	1148	20	Eu2	SB0265	RD4 deleted	Rdpan deleted	N_RD17 deleted	0	0	0	0
G37941	SAMN09284274	public repositories	NA	NA	NA	Cattle	63.07	1115	22	Eu2	SB0121	RD4 deleted	Rdpan deleted	N_RD17 deleted	0	0	0	0
G37942	SAMN09284275	public repositories	NA	NA	NA	Cattle	50.67	1155	17	Eu2	SB0265	RD4 deleted	Rdpan deleted	N_RD17 deleted	0	0	0	0
G37943	SAMN09284565	public repositories	NA	NA	NA	Cattle	33.26	1144	19	Eu2	SB0265	RD4 deleted	Rdpan deleted	N_RD17 deleted	0	0	0	0
G37944	SAMN09284562	public repositories	NA	NA	NA	Cattle	51.31	1153	21	Eu2	SB0265	RD4 deleted	Rdpan deleted	N_RD17 deleted	0	0	0	0
G37945	SAMN09284563	public repositories	NA	NA	NA	Cattle	50.53	1153	22	Eu2	SB0265	RD4 deleted	Rdpan deleted	N_RD17 deleted	0	0	0	0
G37946	SAMN09284301	public repositories	NA	NA	NA	Cattle	50.55	1153	22	Eu2	SB0265	RD4 deleted	Rdpan deleted	N_RD17 deleted	0	0	0	0
G37947	SAMN09284300	public repositories	NA	NA	NA	Cattle	38	1153	13	Eu1	SB0145	RD4 deleted	Rdpan deleted	N_RD17 deleted	0	0	0	0
G37948	SAMN09284151	public repositories	NA	NA	NA	Cattle	47.27	1156	19	Eu1	SB2374	RD4 deleted	Rdpan deleted	N_RD17 deleted	0	0	0	0
G37949	SAMN09284150	public repositories	NA	NA	NA	Cattle	58.89	1155	21	Eu1	SB2374	RD4 deleted	Rdpan deleted	N_RD17 deleted	0	0	0	0
G37950	SAMN09284147	public repositories	NA	NA	NA	Cattle	28.98	1187	26	Eu1	SB0145	RD4 deleted	Rdpan deleted	N_RD17 deleted	0	0	0	0
G37951	SAMN09284146	public repositories	NA	NA	NA	Cattle	36.78	1158	14	Eu1	SB0673	RD4 deleted	Rdpan deleted	N_RD17 deleted	0	0	0	0
G37952	SAMN09284149	public repositories	NA	NA	NA	Cattle	35.84	1152	18	Eu1	SB2374	RD4 deleted	Rdpan deleted	N_RD17 deleted	0	0	0	0
G37953	SAMN09284148	public repositories	NA	NA	NA	Cattle	46.82	1167	18	Unknown7	SB0868	RD4 deleted	Rdpan deleted	N_RD17 deleted	0	0	0	0
G37954	SAMN09284143	public repositories	NA	NA	NA	Cattle	46.29	1143	16	Eu1	SB2011	RD4 deleted	Rdpan deleted	N_RD17 deleted	0	0	0	0
G37955	SAMN09284142	public repositories	NA	NA	NA	Cattle	165.73	1155	518	Eu2	SB0265	RD4 deleted	Rdpan deleted	N_RD17 deleted	0	0	0	0
G37956	SAMN09284145	public repositories	NA	NA	NA	Cattle	49.65	1138	16	Eu1	SB2011	RD4 deleted	Rdpan deleted	N_RD17 deleted	0	0	0	0
G37957	SAMN09284144	public repositories	NA	NA	NA	Cattle	49.66	1142	16	Eu1	SB2011	RD4 deleted	Rdpan deleted	N_RD17 deleted	0	0	0	0
G37958	SAMN09284326	public repositories	NA	NA	NA	Cattle	57.72	1160	22	Eu1	SB0145	RD4 deleted	Rdpan deleted	N_RD17 deleted	0	0	0	0
G37959	SAMN09284327	public repositories	NA	NA	NA	Cattle	53.5	1162	21	Eu1	SB0145	RD4 deleted	Rdpan deleted	N_RD17 deleted	0	0	0	0
G37960	SAMN09284328	public repositories	NA	NA	NA	Cattle	58.81	1159	19	Eu1	SB0145	RD4 deleted	Rdpan deleted	N_RD17 deleted	0	0	0	0
G37961	SAMN09284329	public repositories	NA	NA	NA	Cattle	77.36	1164	24	Eu1	SB0145	RD4 deleted	Rdpan deleted	N_RD17 deleted	0	0	0	0
G37962	SAMN09284322	public repositories	NA	NA	NA	Cattle	52.68	1161	20	Eu1	SB0145	RD4 deleted	Rdpan deleted	N_RD17 deleted	0	0	0	0
G37963	SAMN09284323	public repositories	NA	NA	NA	Cattle	59.24	1160	18	Eu1	SB0145	RD4 deleted	Rdpan deleted	N_RD17 deleted	0	0	0	0
G37964	SAMN09284324	public repositories	NA	NA	NA	Cattle	61.34	1160	20	Eu1	SB0145	RD4 deleted	Rdpan deleted	N_RD17 deleted	0	0	0	0
G37965	SAMN09284325	public repositories	NA	NA	NA	Cattle	65.32	1161	14	Eu1	SB0145	RD4 deleted	Rdpan deleted	N_RD17 deleted	0	0	0	0
G37966	SAMN09284330	public repositories	NA	NA	NA	Cattle	68.37	1162	26	Eu1	SB0145	RD4 deleted	Rdpan deleted	N_RD17 deleted	0	0	0	0
G37967	SAMN09284331	public repositories	NA	NA	NA	Cattle	53.88	1163	16	Eu1	SB0145	RD4 deleted	Rdpan deleted	N_RD17 deleted	0	0	0	0
G37968	SAMN09284313	public repositories	NA	NA	NA	Cattle	42.44	1160	15	Eu1	SB0145	RD4 deleted	Rdpan deleted	N_RD17 deleted	0	0	0	0
G37969	SAMN09284312	public repositories	NA	NA	NA	Cattle	42.26	1163	15	Eu1	SB0145	RD4 deleted	Rdpan deleted	N_RD17 deleted	0	0	0	0
G37970	SAMN09284315	public repositories	NA	NA	NA	Cattle	52.01	1159	19	Eu1	SB0145	RD4 deleted	Rdpan deleted	N_RD17 deleted	0	0	0	0
G37971	SAMN09284314	public repositories	NA	NA	NA	Cattle	37.46	1163	15	Eu1	SB0145	RD4 deleted	Rdpan deleted	N_RD17 deleted	0	0	0	0
G37972	SAMN09284317	public repositories	NA	NA	NA	Cattle	50.63	1160	16	Eu1	SB0673	RD4 deleted	Rdpan deleted	N_RD17 deleted	0	0	0	0
[truncated: 1,365 more rows]

## Sheet: Feuil3
	G02538	1
	G04143	1
	G04162	1
	G08466	1
	G22038	1
	G22040	1
	G22042	1
	G22054	1
	G22057	1
	G22058	1
	G22061	1
	G22082	1
	G22085	1
	G22098	1
	G22099	1
	G22100	1
	G22102	1
	G22115	1
	G22120	1
	G22121	1
	G22127	1
	G22138	1
	G22219	1
	G22222	1
	G22223	1
	G22225	1
	G22231	1
	G22234	1
	G22251	1
	G22255	1
	G22260	1
	G22271	1
	G22278	1
	G22280	1
	G22281	1
	G22287	1
	G22293	1
	G22296	1
	G22302	1
	G22311	1
	G22323	1
	G22324	1
	G22337	1
	G22346	1
	G22353	1
	G22354	1
	G22355	1
	G22368	1
	G22403	1
	G22408	1
	G22414	1
	G22434	1
	G22437	1
	G22438	1
	G22442	1
	G22443	1
	G22444	1
	G22449	1
	G22460	1
	G22469	1
	G22472	1
	G22473	1
	G22474	1
	G22476	1
	G22482	1
	G22490	1
	G22492	1
	G22497	1
	G22498	1
	G22503	1
	G36403	1
	G36404	1
	G36407	1
	G36412	1
	G36413	1
	G36415	1
	G36416	1
	G36431	1
	G36438	1
	G36445	1
	G36451	1
	G36456	1
	G36461	1
	G36473	1
	G36476	1
	G36478	1
	G36480	1
	G36481	1
	G36482	1
	G36484	1
	G36486	1
	G36506	1
	G36511	1
	G36522	1
	G36527	1
	G36537	1
	G36542	1
	G36570	1
	G36579	1
	G36583	1
	G36587	1
	G36592	1
	G36595	1
	G36596	1
	G36601	1
	G36645	1
	G36647	1
	G36672	1
	G36675	1
	G36686	1
	G36699	1
	G36705	1
	G36903	1
	G36910	1
	G36911	1
	G36919	1
	G36927	1
	G36945	1
	G36950	1
	G36951	1
	G36964	1
	G36984	1
	G36986	1
	G37005	1
	G37014	1
	G37017	1
	G37018	1
	G37024	1
	G37027	1
	G37031	1
	G37047	1
	G37048	1
	G37052	1
	G37058	1
	G37061	1
	G37068	1
	G37072	1
	G37078	1
	G37079	1
	G37085	1
	G37089	1
	G37092	1
	G37102	1
	G37109	1
	G37110	1
	G37119	1
	G37131	1
	G37134	1
	G37135	1
	G37136	1
	G37139	1
	G37144	1
	G37156	1
	G37173	1
	G37180	1
	G37181	1
	G37191	1
	G37212	1
	G37219	1
	G37235	1
	G37236	1
	G37238	1
	G37248	1
	G37249	1
	G37260	1
	G37271	1
	G37281	1
	G37294	1
	G37305	1
	G37309	1
	G37315	1
	G37321	1
	G37323	1
	G37335	1
	G37336	1
	G37359	1
	G37373	1
	G37379	1
	G37401	1
	G37411	1
	G37412	1
	G37430	1
	G37437	1
	G37442	1
	G37446	1
	G37450	1
	G37461	1
	G37462	1
	G37489	1
	G37503	1
	G37505	1
	G37511	1
	G37525	1
	G37526	1
	G37534	1
	G37538	1
	G37550	1
	G37564	1
	G37572	1
	G37583	1
	G37590	1
	G37591	1
	G37599	1
	G37602	1
	G37604	1
	G37608	1
	G37613	1
	G37621	1
	G37630	1
	G37633	1
	G37636	1
	G37648	1
	G37657	1
	G37680	1
	G37682	1
	G37692	1
	G37696	1
	G37711	1
	G37714	1
	G37715	1
	G37749	1
	G37750	1
	G37751	1
	G38449	1
	G38453	1
	G38456	1
	G38457	1
	G38459	1
	G41539	1
	G41549	1
	G41561	1
	G41568	1
	G41578	1
	G41581	1
	G41596	1
	G41600	1
	G41612	1
	G41615	1
	G41616	1
	G41629	1
	G41634	1
	G41637	1
	G41665	1
	G41672	1
	G41673	1
	G41698	1
	G41701	1
	G41711	1
	G41714	1
	G41725	1
	G41730	1
	G41735	1
	G41745	1
	G41746	1
	G41749	1
	G41753	1
	G41761	1
	G41762	1
	G41765	1
	G41774	1
	G41776	1
	G41780	1
	G41781	1
	G41784	1
	G41790	1
	G41795	1
	G41808	1
	G41813	1
	G41820	1
	G41824	1
	G41827	1
	G41828	1
	G41836	1
	G41839	1
	G41851	1
	G41857	1
	G41864	1
	G41868	1
	G41877	1
	G41878	1
	G41884	1
	G41887	1
	G41898	1
	G41902	1
	G41906	1
	G41909	1
	G41918	1
	G41942	1
	G41966	1
	G41973	1
	G41978	1
	G41990	1
	G41991	1
	G42006	1
	G42011	1
	G42019	1
	G42026	1
	G42029	1
	G42133	1
	G42153	1
