# Supplementary material for: An African origin for Mycobacterium bovis
Source: Evol Med Public Health. 2020 Jan 31;2020(1):49–59. doi: 10.1093/emph/eoaa005 (PMC7081938; doi:10.1093/emph/eoaa005)
Supplement: eoaa005_Supplementary_Data [file eoaa005_supplementary_data.zip › TableS3.xlsx]

## Sheet: Sheet1
Subset1						Subset2						Subset3
	Bayesian Skyline						Bayesian Skyline						Bayesian Skyline
		Summary Statistic	median	95% HPD Interval				Summary Statistic	median	95% HPD Interval				Summary Statistic	median	95% HPD Interval
		TreeHeight	2636.31	[1978.8235, 3406.7769]				TreeHeight	2446.79	[1803.4929, 3202.9426]				TreeHeight	2372.18	[1764.3458, 3084.6541]
		rate.mean	8.4993e-08	[6.6554E-8, 1.0329E-7]				rate.mean	9.1212e-08	[7.2082E-8, 1.1235E-7]				rate.mean	9.4873e-08	[7.5063E-8, 1.1514E-7]
		rate.variance	1.413e-16	[4.6034E-17, 2.7084E-16]				rate.variance	1.9497e-16	[6.1724E-17, 3.8174E-16]				rate.variance	2.6094e-16	[1.0162E-16, 4.6758E-16]
		rate.coefficientOfVariation	0.1414	[0.0955, 0.187]				rate.coefficientOfVariation	0.1537	[0.1029, 0.2053]				rate.coefficientOfVariation	0.1706	[0.1229, 0.2199]
	constant						constant						constant
		Summary Statistic	median	95% HPD Interval				Summary Statistic	median	95% HPD Interval				Summary Statistic	median	95% HPD Interval
		TreeHeight	2496.04	[1920.1512, 3198.5146]				TreeHeight	2187.72	[1655.1226, 2813.4123]				TreeHeight	2188.61	[1638.8262, 2835.6766]
		rate.mean	9.0295e-08	[7.1914E-8, 1.0826E-7]				rate.mean	1.0299e-07	[8.2533E-8, 1.2583E-7]				rate.mean	1.0242e-07	[8.2882E-8, 1.2304E-7]
		rate.variance	1.7097e-16	[5.2787E-17, 3.3883E-16]				rate.variance	2.8505e-16	[9.6475E-17, 5.5444E-16]				rate.variance	3.311e-16	[1.3344E-16, 6.0091E-16]
		rate.coefficientOfVariation	0.1456	[0.0952, 0.1973]				rate.coefficientOfVariation	0.1633	[0.1108, 0.2157]				rate.coefficientOfVariation	0.1771	[0.1263, 0.2285]
	exponential						exponential						exponential
		Summary Statistic	median	95% HPD Interval				Summary Statistic	median	95% HPD Interval				Summary Statistic	median	95% HPD Interval
		TreeHeight	2379.58	[1815.0869, 3024.9299]				TreeHeight	2069.5	[1563.2589, 2681.8586]				TreeHeight	2039.32	[1524.7306, 2637.3326]
		rate.mean	9.1177e-08	[7.2765E-8, 1.095E-7]				rate.mean	1.0336e-07	[8.2559E-8, 1.2379E-7]				rate.mean	1.0527e-07	[8.636E-8, 1.2485E-7]
		rate.variance	1.7201e-16	[5.261E-17, 3.3641E-16]				rate.variance	2.9826e-16	[1.0118E-16, 5.7051E-16]				rate.variance	3.387e-16	[1.3924E-16, 6.0976E-16]
		rate.coefficientOfVariation	0.1457	[0.0955, 0.1962]				rate.coefficientOfVariation	0.1689	[0.1152, 0.2244]				rate.coefficientOfVariation	0.1765	[0.1264, 0.2289]
