# Supplementary material for: An African origin for Mycobacterium bovis
Source: Evol Med Public Health. 2020 Jan 31;2020(1):49–59. doi: 10.1093/emph/eoaa005 (PMC7081938; doi:10.1093/emph/eoaa005)
Supplement: eoaa005_Supplementary_Data [file eoaa005_supplementary_data.zip › TableS4.xlsx]

## Sheet: Sheet1
TableS3	Spoligotype patterns determined in silico for 3364 genomes.
	Each cell contains the number of times each SB pattern was found for each clade
	If the SB pattern is found in more than 1 monophyletic clade is considered unspecific.
	1 Geographic regions where spoligotype patterns was observed (see bottom of the table for references)
Spoligotype	Af1	Af2	Eu1	Eu2	M. caprae	Unknown singletons	PZAsus_unknown1	unknown2	unknown3	unknown4	unknown5	unknown6	unknown7	unknown8	Unspecific	Geography and Reference1
New pattern	1	2	129	6	1	0	1	5	2	5	1	0	0	0	NA
SB0120	0	0	0	0	0	2	0	47	4	19	8	0	0	0	yes
SB0134	0	0	0	0	0	0	0	7	0	0	0	0	3	0	yes
SB0944	5	0	0	1	0	0	0	0	0	0	0	0	0	0	yes
SB0054	0	0	1	0	0	0	0	0	0	0	0	0	0	0	no
SB0119	0	0	0	1	0	0	0	0	0	0	0	0	0	0	no
SB0121	0	0	0	118	0	0	0	0	0	0	0	0	0	0	no
SB0122	0	0	0	1	0	0	0	0	0	0	0	0	0	0	no
SB0124	0	0	0	1	0	0	0	0	0	0	0	0	0	0	no
SB0125	0	0	0	1	0	0	0	0	0	0	0	0	0	0	no
SB0129	0	0	8	0	0	0	0	0	0	0	0	0	0	0	no
SB0130	0	0	290	0	0	0	0	0	0	0	0	0	0	0	no
SB0131	0	0	2	0	0	0	0	0	0	0	0	0	0	0	no
SB0133	0	9	0	0	0	0	0	0	0	0	0	0	0	0	no
SB0136	0	0	0	0	0	0	0	0	0	0	0	0	1	0	no	Marocco (Azami 2018); Madagascar (Müller B. 2010)
SB0139	0	0	1	0	0	0	0	0	0	0	0	0	0	0	no
SB0140	0	0	600	0	0	0	0	0	0	0	0	0	0	0	no
SB0141	0	0	2	0	0	0	0	0	0	0	0	0	0	0	no
SB0145	0	0	641	0	0	0	0	0	0	0	0	0	0	0	no
SB0152	0	0	0	4	0	0	0	0	0	0	0	0	0	0	no
SB0162	0	0	3	0	0	0	0	0	0	0	0	0	0	0	no
SB0263	0	0	20	0	0	0	0	0	0	0	0	0	0	0	no
SB0265	0	0	0	149	0	0	0	0	0	0	0	0	0	0	no
SB0267	0	0	7	0	0	0	0	0	0	0	0	0	0	0	no
SB0268	0	0	3	0	0	0	0	0	0	0	0	0	0	0	no
SB0269	0	0	1	0	0	0	0	0	0	0	0	0	0	0	no
SB0271	0	0	71	0	0	0	0	0	0	0	0	0	0	0	no
SB0272	0	0	2	0	0	0	0	0	0	0	0	0	0	0	no
SB0273	0	0	3	0	0	0	0	0	0	0	0	0	0	0	no
SB0274	0	0	8	0	0	0	0	0	0	0	0	0	0	0	no
SB0275	0	0	1	0	0	0	0	0	0	0	0	0	0	0	no
SB0288	0	0	0	0	0	0	0	0	6	0	0	0	0	0	no	Turkey (Çavuşoğlu and Yılmaz,2017); Iran (Tadayon et al, 2013)
SB0289	0	0	1	0	0	0	0	0	0	0	0	0	0	0	no
SB0292	0	0	4	0	0	0	0	0	0	0	0	0	0	0	no
SB0295	0	0	0	4	0	0	0	0	0	0	0	0	0	0	no
SB0303	0	3	0	0	0	0	0	0	0	0	0	0	0	0	no
SB0307	0	0	1	0	0	0	0	0	0	0	0	0	0	0	no
SB0327	0	0	79	0	0	0	0	0	0	0	0	0	0	0	no
SB0328	0	0	1	0	0	0	0	0	0	0	0	0	0	0	no
SB0339	0	0	0	1	0	0	0	0	0	0	0	0	0	0	no
SB0415	0	0	0	0	3	0	0	0	0	0	0	0	0	0	no
SB0418	0	0	0	0	65	0	0	0	0	0	0	0	0	0	no
SB0425	0	0	0	0	0	0	1	0	0	0	0	0	0	0	no	East Africa (Berg et al, 2011)
SB0426	0	0	0	1	0	0	0	0	0	0	0	0	0	0	no
SB0484	0	0	4	0	0	0	0	0	0	0	0	0	0	0	no
SB0486	0	0	1	0	0	0	0	0	0	0	0	0	0	0	no
SB0673	0	0	343	0	0	0	0	0	0	0	0	0	0	0	no
SB0815	0	0	2	0	0	0	0	0	0	0	0	0	0	0	no
SB0821	0	0	0	0	0	0	0	0	0	0	0	0	1	0	no	France (Branger et 2017, Hauer et al, 2015)
SB0828	0	0	0	0	0	0	0	5	0	0	0	0	0	0	no	Spain (de la Fuente et al, 2015), Italy (Mazzone et al, 2010), Sicily (Amato et al, 2018), Algeria (Müller et al, 2010)
SB0829	0	0	0	0	0	0	0	0	1	0	0	0	0	0	no	NA
SB0833	0	0	0	0	0	0	0	0	0	1	0	0	0	0	no	Sicily (Marianelli et al 2015); Brazil (Figueiredo, 2012); France (Haddad, 2001)
SB0835	0	0	0	0	1	0	0	0	0	0	0	0	0	0	no
SB0837	0	0	0	2	0	0	0	0	0	0	0	0	0	0	no
SB0844	0	0	0	0	0	1	0	0	0	0	0	0	0	0	no
SB0852	0	0	0	0	0	0	0	0	0	1	0	0	0	0	no	NA
SB0860	0	0	0	0	0	0	0	0	0	1	0	0	0	0	no	Spain (Rodriguez et al, 2010); Algeria, (Sahraoui et al. 2009), France (Haddad, 2001)
SB0866	0	0	0	0	1	0	0	0	0	0	0	0	0	0	no
SB0868	0	0	0	0	0	0	0	0	0	0	0	0	2	0	no	Spain (Rodriguez et al, 2010)
SB0870	0	0	0	0	0	0	0	0	0	1	0	0	0	0	no	Brazil
SB0871	0	0	0	0	0	0	0	0	0	3	0	0	0	0	no	Zambia (Hang'ombe et al. 2012); Tunisia (Fliss et al , 2016)
SB0901	0	0	0	0	0	0	0	0	0	0	0	0	1	0	no
SB0912	0	3	0	0	0	0	0	0	0	0	0	0	0	0	no
SB0920	0	0	0	0	0	1	0	0	0	0	0	0	0	0	no
SB0943	0	0	1	0	0	0	0	0	0	0	0	0	0	0	no
SB0948	0	0	0	0	0	0	0	1	0	0	0	0	0	0	no	Zambia (Hang'ombe et al. 2012) , Portugal (Reis AC, 2015), Erithreia (Ghebremariam et al. 2018)
SB0961	0	0	0	0	0	0	0	0	0	1	0	0	0	0	no	Mozambique (Müller, 2010; Machado et al, 2018); Mexico (Sandoval-Azuara et al. 2017)
SB0962	0	0	0	0	0	0	0	0	1	0	0	0	0	0	no	NA
SB0965	0	0	0	1	0	0	0	0	0	0	0	0	0	0	no
SB0971	0	0	106	0	0	0	0	0	0	0	0	0	0	0	no
SB0980	0	0	2	0	0	0	0	0	0	0	0	0	0	0	no
SB0986	0	0	4	0	0	0	0	0	0	0	0	0	0	0	no
SB0989	0	0	0	0	0	1	0	0	0	0	0	0	0	0	no
SB0998	0	0	2	0	0	0	0	0	0	0	0	0	0	0	no
SB1003	0	0	0	0	0	0	0	3	0	0	0	0	0	0	no	Tunisia (Ben et al 2011)
SB1021	0	0	0	4	0	0	0	0	0	0	0	0	0	0	no
SB1025	1	0	0	0	0	0	0	0	0	0	0	0	0	0	no
SB1027	1	0	0	0	0	0	0	0	0	0	0	0	0	0	no
SB1031	0	0	23	0	0	0	0	0	0	0	0	0	0	0	no
SB1040	0	0	73	0	0	0	0	0	0	0	0	0	0	0	no
SB1041	0	0	1	0	0	0	0	0	0	0	0	0	0	0	no
SB1069	0	0	0	0	0	0	0	0	0	0	0	9	0	0	no	Canada (Andrievskaia et al. 2018); USA (Joshi et al. 2012)
SB1071	0	0	3	0	0	0	0	0	0	0	0	0	0	0	no
SB1072	0	0	1	0	0	0	0	0	0	0	0	0	0	0	no
SB1090	0	0	0	1	0	0	0	0	0	0	0	0	0	0	no
SB1102	0	0	0	1	0	0	0	0	0	0	0	0	0	0	no
SB1149	0	0	0	1	0	0	0	0	0	0	0	0	0	0	no
SB1176	0	11	0	0	0	0	0	0	0	0	0	0	0	0	no
SB1195	0	0	0	2	0	0	0	0	0	0	0	0	0	0	no
SB1215	0	0	0	0	0	0	0	0	1	0	0	0	0	0	no	Bosnia (Wilkins et al. 2008)
SB1216	0	0	11	0	0	0	0	0	0	0	0	0	0	0	no
SB1231	0	0	0	0	0	0	0	0	1	0	0	0	0	0	no	NA
SB1247	0	0	13	0	0	0	0	0	0	0	0	0	0	0	no
SB1275	0	0	0	1	0	0	0	0	0	0	0	0	0	0	no
SB1308	0	0	0	1	0	0	0	0	0	0	0	0	0	0	no
SB1345	0	0	0	16	0	0	0	0	0	0	0	0	0	0	no
SB1348	0	0	2	0	0	0	0	0	0	0	0	0	0	0	no
SB1405	0	0	0	0	0	0	3	0	0	0	0	0	0	0	no	East Africa (Berg et al, 2011)
SB1406	0	0	0	0	0	0	2	0	0	0	0	0	0	0	no	East Africa (Berg et al, 2011)
SB1446	0	0	3	0	0	0	0	0	0	0	0	0	0	0	no
SB1452	0	0	0	1	0	0	0	0	0	0	0	0	0	0	no
SB1469	0	8	0	0	0	0	0	0	0	0	0	0	0	0	no
SB1471	0	1	0	0	0	0	0	0	0	0	0	0	0	0	no
SB1476	0	0	0	0	0	1	0	0	0	0	0	0	0	1	no
SB1477	0	1	0	0	0	0	0	0	0	0	0	0	0	0	no
SB1499	0	0	12	0	0	0	0	0	0	0	0	0	0	0	no
SB1502	0	0	1	0	0	0	0	0	0	0	0	0	0	0	no
SB1504	0	0	128	0	0	0	0	0	0	0	0	0	0	0	no
SB1517	0	0	0	0	0	0	0	2	0	0	0	0	0	0	no	Ethiopia (Biffa et al. 2010,Ghebremariam et al. 2018)
SB1526	0	0	2	0	0	0	0	0	0	0	0	0	0	0	no
SB1531	0	0	5	0	0	0	0	0	0	0	0	0	0	0	no
SB1572	0	0	0	0	0	0	0	0	1	0	0	0	0	0	no	Zambia (Munyeme et al. 2009); Sicily (Marianelli et al. 2019)
SB1596	0	0	0	0	0	0	0	0	0	1	0	0	0	0	no	NA
SB1619	0	0	2	0	0	0	0	0	0	0	0	0	0	0	no
SB1622	0	0	0	0	4	0	0	0	0	0	0	0	0	0	no
SB1681	0	0	0	1	0	0	0	0	0	0	0	0	0	0	no
SB1690	0	0	0	0	1	0	0	0	0	0	0	0	0	0	no
SB1694	0	0	0	0	0	0	0	0	1	0	0	0	0	0	no	NA
SB1745	0	0	1	0	0	0	0	0	0	0	0	0	0	0	no
SB1750	0	0	10	0	0	0	0	0	0	0	0	0	0	0	no
SB1751	0	0	1	0	0	0	0	0	0	0	0	0	0	0	no
SB1754	0	0	3	0	0	0	0	0	0	0	0	0	0	0	no
SB1755	0	0	1	0	0	0	0	0	0	0	0	0	0	0	no
SB1757	0	0	3	0	0	0	0	0	0	0	0	0	0	0	no
SB1758	0	0	7	0	0	0	0	0	0	0	0	0	0	0	no
SB1787	0	0	1	0	0	0	0	0	0	0	0	0	0	0	no
SB1846	0	0	1	0	0	0	0	0	0	0	0	0	0	0	no
SB1897	0	0	1	0	0	0	0	0	0	0	0	0	0	0	no
SB1898	0	0	0	0	0	0	1	0	0	0	0	0	0	0	no	NA
SB1909	0	0	0	0	1	0	0	0	0	0	0	0	0	0	no
SB1919	0	0	0	0	0	0	0	0	4	0	0	0	0	0	no	NA
SB1924	0	0	3	0	0	0	0	0	0	0	0	0	0	0	no
SB1937	0	0	1	0	0	0	0	0	0	0	0	0	0	0	no
SB1947	0	0	0	1	0	0	0	0	0	0	0	0	0	0	no
SB1984	0	1	0	0	0	0	0	0	0	0	0	0	0	0	no
SB2007	0	0	1	0	0	0	0	0	0	0	0	0	0	0	no
SB2011	0	0	12	0	0	0	0	0	0	0	0	0	0	0	no
SB2012	0	0	2	0	0	0	0	0	0	0	0	0	0	0	no
SB2014	0	0	3	0	0	0	0	0	0	0	0	0	0	0	no
SB2020	0	0	4	0	0	0	0	0	0	0	0	0	0	0	no
SB2044	0	0	1	0	0	0	0	0	0	0	0	0	0	0	no
SB2053	0	0	2	0	0	0	0	0	0	0	0	0	0	0	no
SB2069	0	0	2	0	0	0	0	0	0	0	0	0	0	0	no
SB2073	0	0	2	0	0	0	0	0	0	0	0	0	0	0	no
SB2100	0	0	1	0	0	0	0	0	0	0	0	0	0	0	no
SB2110	0	0	3	0	0	0	0	0	0	0	0	0	0	0	no
SB2120	0	0	3	0	0	0	0	0	0	0	0	0	0	0	no
SB2179	0	0	0	1	0	0	0	0	0	0	0	0	0	0	no
SB2190	0	0	0	0	0	0	1	0	0	0	0	0	0	0	no	NA
SB2331	1	0	0	0	0	0	0	0	0	0	0	0	0	0	no
SB2374	0	0	51	0	0	0	0	0	0	0	0	0	0	0	no
SB2414	0	0	0	0	0	0	0	0	2	0	0	0	0	0	no	NA
SB2466	0	0	0	0	0	0	0	0	1	0	0	0	0	0	no	NA
SB2467	0	2	0	0	0	0	0	0	0	0	0	0	0	0	no
SB2468	0	0	1	0	0	0	0	0	0	0	0	0	0	0	no
SB2469	0	0	0	1	0	0	0	0	0	0	0	0	0	0	no
							3
Amato, B, Di Marco Lo Presti, V, Gerace, E, et al. Molecular epidemiology of Mycobacterium tuberculosis complex strains isolated from livestock and wild animals in Italy suggests the need for a different eradication strategy for bovine tuberculosis. Transbound Emerg Dis. 2018; 65: e416– e424. https://doi.org/10.1111/tbed.12776
Andrievskaia, O., Turcotte, C., Berlie-Surujballi, G., Battaion, H. and Lloyd, D. (2018). Genotypes of Mycobacterium bovis strains isolated from domestic animals and wildlife in Canada in 1985-2015. Veterinary microbiology 214:44-50.
Ben KI, Boschiroli ML, Souissi F, Cherif N, Benzarti M, Boukadida J, Hammami S. Isolation and molecular characterisation of Mycobacterium bovis from raw milk in Tunisia. Afr Health Sci. 2011 Aug;11 Suppl 1(Suppl 1):S2-5. PubMed PMID: 22135638.
Biffa, D., Skjerve, E., Oloya, J., Bogale, A., Abebe, F., Dahle, U., et al. (2010). Molecular characterization of Mycobacterium bovis isolates from Ethiopian cattle. BMC veterinary research 6:28.
Borna I. Müller, 2010, PhD Thesis: https://core.ac.uk/download/pdf/18234497.pdf
Branger M, Hauer A, Michelet L, Karoui C, Cochard T, De Cruz K, Henault S, Boschiroli ML, Biet F. Draft Genome Sequences of Three Mycobacterium bovis Strains Identified in Cattle and Wildlife in France. Genome Announc. 2017 Jul 6;5(27). pii: e00410-17. doi: 10.1128/genomeA.00410-17
Çavuşoğlu C, Yılmaz FF. Molecular epidemiology of human Mycobacterium bovis infection in Aegean Region, Turkey. Mikrobiyoloji Bulteni. 2017 April; 51(2):165-170. DOI: 10.5578/mb.53963
de la Fuente J, Díez-Delgado I, Contreras M, Vicente J, Cabezas-Cruz A, Tobes R, et al. Comparative Genomics of Field Isolates of Mycobacterium bovis and M. caprae Provides Evidence for Possible Correlates with Bacterial Viability and Virulence. PLoS Negl Trop Dis. 2015 9(11): e0004232. https://doi.org/10.1371/journal.pntd.0004232
Figueiredo, E. E. d. S., Ramos, D. F., Medeiros, L., Silvestre, F. G., Lilenbaum, W., Silva, J. T., et al. (2012). Multiple strains of Mycobacterium bovis revealed by molecular typing in a herd of cattle. Veterinary journal (London, England : 1997) 193:296-298.
Fliss M, Meftahi N, Dekhil N, Mhenni B, Ferjaoui M, Rammeh S, et al. Epidemiological, clinical, and bacteriological findings among tunisian patients with tuberculous cervical lymphadenitis. Int J Clin Exp Pathol. 2016;9: 9602–9611.
Ghebremariam, M. K., Hlokwe, T., Rutten, V. P. M. G., Allepuz, A., Cadmus, S., Muwonge, A., et al. (2018). Genetic profiling of Mycobacterium bovis strains from slaughtered cattle in Eritrea. PLoS neglected tropical diseases 12:e0006406.
Haddad, N., Ostyn, A., Karoui, C., Masselot, M., Thorel, M. F., Hughes, S. L., et al. (2001). Spoligotype diversity of Mycobacterium bovis strains isolated in France from 1979 to 2000. Journal of clinical microbiology 39:3623-3632.
Hang'ombe, M. B., Munyeme, M., Nakajima, C., Fukushima, Y., Suzuki, H., Matandiko, W., et al. (2012). Mycobacterium bovis infection at the interface between domestic and wild animals in Zambia. BMC veterinary research 8:221.
Hauer A, De Cruz K, Cochard T, Godreuil S, Karoui C, Henault S, et al. Genetic Evolution of Mycobacterium bovis Causing Tuberculosis in Livestock and Wildlife in France since 1978. PLoS ONE. 2015 10(2): e0117103. https://doi.org/10.1371/journal.pone.0117103
Hind Yahyaoui Azami, 2018, PhD Thesis: https://edoc.unibas.ch/61099/1/Thesis_SIWSSTPH_Hind_Yahyaoui_Azami_yahyaouiazamihind%40gmail.com.pdf
Joshi, D., Harris, N. B., Waters, R., Thacker, T., Mathema, B., Krieswirth, B., et al. (2012). Single nucleotide polymorphisms in the Mycobacterium bovis genome resolve phylogenetic relationships. Journal of clinical microbiology 50:3853-3861.
Marianelli, C., Amato, B., Boniotti, M. B., Vitale, M., Pruiti Ciarello, F., Pacciarini, M. L., et al. (2019). Genotype diversity and distribution of Mycobacterium bovis from livestock in a small, high-risk area in northeastern Sicily, Italy. PLoS neglected tropical diseases 13:e0007546.
Marianelli, C., Armas, F., Boniotti, M. B., Mazzone, P., Pacciarini, M. L. and Di Marco Lo Presti, V. (2015). Multiple drug-susceptibility screening in Mycobacterium bovis: new nucleotide polymorphisms in the embB gene among ethambutol susceptible strains. International journal of infectious diseases : IJID : official publication of the International Society for Infectious Diseases 33:39-44.
Mazzone P, Boniotti MB., Biagetti M, Crotti S, Ciullo M, Cagiola M, Corneli S, Duranti A, Faccenda L, Gavaudan S, Pacciarini ML. Geographical distribution and molecular characterization of M. bovis and M. caprae isolated in Umbria and Marche Regions (Italy) between 2002 and 2007. Webzine Sanità Pubblica Veterinaria. 2010 Dicembre: Numero 63,
Munyeme, M., Rigouts, L., Shamputa, I. C., Muma, J. B., Tryland, M., Skjerve, E., et al. (2009). Isolation and characterization of Mycobacterium bovis strains from indigenous Zambian cattle using Spacer oligonucleotide typing technique. BMC microbiology 9:144.
Reis AC. 2015. Tese de Mestrado: On the trail of Mycobacterium avium subsp. paratuberculosis and Mycobacterium bovis in mainland Portugal: a microbiological and molecular survey in wildlife. http://hdl.handle.net/10451/23072.
Rodriguez, S., Romero, B., Bezos, J., de Juan, L., Alvarez, J., Castellanos, E., et al. (2010). High spoligotype diversity within a Mycobacterium bovis population: clues to understanding the demography of the pathogen in Europe. Veterinary microbiology 141:89-95.
Sahraoui, N., Muller, B., Guetarni, D., Boulahbal, F., Yala, D., Ouzrout, R., et al. (2009). Molecular characterization of Mycobacterium bovis strains isolated from cattle slaughtered at two abattoirs in Algeria. BMC veterinary research 5:4.
Sandoval-Azuara, S. E., Muniz-Salazar, R., Perea-Jacobo, R., Robbe-Austerman, S., Perera-Ortiz, A., Lopez-Valencia, G., et al. (2017). Whole genome sequencing of Mycobacterium bovis to obtain molecular fingerprints in human and cattle isolates from Baja California, Mexico. International journal of infectious diseases : IJID : official publication of the International Society for Infectious Diseas…
Tadayon K, Mosavari N, Feizabadi MM. An epidemiological perspective on bovine tuberculosis spotlighting facts and dilemmas in Iran, a historically zebu-dominant farming country. Iran J Microbiol. 2013 Mar;5(1):1-13. PubMed PMID: 23463850; PubMed Central PMCID: PMC3577560.
Wilkins, M. J., Meyerson, J., Bartlett, P. C., Spieldenner, S. L., Berry, D. E., Mosher, L. B., et al. (2008). Human Mycobacterium bovis infection and bovine tuberculosis outbreak, Michigan, 1994-2007. Emerging infectious diseases 14:657-660.
